# Supplementary material for: SARS-CoV-2 remodels the landscape of small non-coding RNAs with infection time and symptom severity
Source: NPJ Syst Biol Appl. 2024 Apr 17;10:41. doi: 10.1038/s41540-024-00367-z (PMC11024147; doi:10.1038/s41540-024-00367-z)
Supplement: Supplementary file 3 — Supplementary Table 1 [file 41540_2024_367_MOESM3_ESM.xlsx]

## Sheet: Hoja1
Supplementary Table 1: Details of the SARS-CoV-2 infected patients analyzed in this work.
N Patient	Group	Time point	Raw data file name	Analyzed	Sampling date	Sex	Age	Sample type	Ct
1	Moderate	T1	T1_mild_1.fq	Yes	2020-06-02	Male	24	Pharyngeal swab	26.9
1	Moderate	T2	T2_mild_1.fq	Yes	2020-06-17	Male	24	Pharyngeal swab	26.4
2	Moderate	T1	T1_mild_2.fq	Yes	2020-05-11	Male	49	Pharyngeal swab	9.13
2	Moderate	T2	T2_mild_2.fq	Yes	2020-05-22	Male	49	Pharyngeal swab	17.6
3	Moderate	T1	T1_mild_3.fq	Yes	2020-05-06	Female	46	Nasopharyngeal swab	25.48
3	Moderate	T2	T2_mild_3.fq	No	2020-05-20	Female	46	Nasopharyngeal swab	26.49
4	Moderate	T1	T1_mild_4.fq	Yes	2020-05-06	Female	80	Pharyngeal swab	26.09
4	Moderate	T2	T2_mild_4.fq	Yes	2020-05-29	Female	80	Pharyngeal swab	24.3
5	Moderate	T1	T1_mild_5.fq	Yes	2020-05-07	Female	57	Nasopharyngeal swab	24.3	Mean age Moderate
5	Moderate	T2	T2_mild_5.fq	Yes	2020-05-25	Female	57	Nasopharyngeal swab	36.5	53.6
6	Moderate	T1	T1_mild_6.fq	No	2020-05-20	Male	66	Pharyngeal swab	37
6	Moderate	T2	T2_mild_6.fq	Yes	2020-06-05	Male	66	Pharyngeal swab	29.6
7	Moderate	T1	T1_mild_7.fq	Yes	2020-05-13	Female	45	Nasopharyngeal swab	18.2
7	Moderate	T2	T2_mild_7.fq	Yes	2020-05-22	Female	45	Nasopharyngeal swab	25.7
8	Moderate	T1	T1_mild_8.fq	No	2020-05-04	Female	57	Nasopharyngeal swab	29.50
8	Moderate	T2	T2_mild_8.fq	No	2020-05-22	Female	57	Nasopharyngeal swab	26.9
9	Moderate	T1	T1_mild_9.fq	Yes	2020-05-05	Female	49	Nasopharyngeal swab	31.1
9	Moderate	T2	T2_mild_9.fq	Yes	2020-05-25	Female	49	Nasopharyngeal swab	37
10	Moderate	T1	T1_mild_10.fq	Yes	2020-05-04	Female	63	Nasopharyngeal swab	35.7
10	Moderate	T2	T2_mild_10.fq	Yes	2020-05-20	Female	63	Nasopharyngeal swab	22.87
1	Severe	T1	T1_acute_1.fq	Yes	2020-05-04	Male	99	Nasopharyngeal aspirate	38
1	Severe	T2	T2_acute_1.fq	Yes	2020-05-13	Male	99	Nasopharyngeal aspirate	30
2	Severe	T1	T1_acute_2.fq	Yes	2020-05-04	Female	75	Nasopharyngeal aspirate	35.5
2	Severe	T2	T2_acute_2.fq	Yes	2020-05-20	Female	75	Nasopharyngeal aspirate	31.5
3	Severe	T1	T1_acute_3.fq	No	2020-05-03	Female	96	Nasopharyngeal swab	35.9
3	Severe	T2	T2_acute_3.fq	No	2020-05-19	Female	96	Nasopharyngeal swab	28
4	Severe	T1	T1_acute_4.fq	Yes	2020-05-05	Female	88	Nasopharyngeal swab	34
4	Severe	T2	T2_acute_4.fq	No	2020-05-16	Female	88	Nasopharyngeal swab	36.5
5	Severe	T1	T1_acute_5.fq	Yes	2020-05-05	Female	87	Nasopharyngeal swab	30
5	Severe	T2	T2_acute_5.fq	Yes	2020-05-16	Female	87	Nasopharyngeal swab	34.7	Mean age Severe
6	Severe	T1	T1_acute_6.fq	Yes	2020-04-14	Female	81	NA	31	86.2
6	Severe	T2	T2_acute_6.fq	Yes	2020-04-29	Female	81	NA	36.7
7	Severe	T1	T1_acute_7.fq	Yes	2020-04-16	Female	74	NA	35.6
7	Severe	T2	T2_acute_7.fq	Yes	2020-04-30	Female	74	NA	37.3
8	Severe	T1	T1_acute_8.fq	Yes	2020-04-16	Female	82	NA	36.9
8	Severe	T2	T2_acute_8.fq	Yes	2020-04-23	Female	82	NA	40
9	Severe	T1	T1_acute_9.fq	No	2020-04-15	Male	87	NA	36.7
9	Severe	T2	T2_acute_9.fq	Yes	2020-04-27	Male	87	NA	40
10	Severe	T1	T1_acute_10.fq	Yes	2020-04-16	Female	93	NA	21.2
10	Severe	T2	T2_acute_10.fq	Yes	2020-04-28	Female	93	NA	28.6
NA: Nasopharyngeal samples with undefined extraction procedure (swab or aspirate).
Note: Samples highlighted in gray were not included in this study.
