# Supplementary material for: SARS-CoV-2 remodels the landscape of small non-coding RNAs with infection time and symptom severity
Source: NPJ Syst Biol Appl. 2024 Apr 17;10:41. doi: 10.1038/s41540-024-00367-z (PMC11024147; doi:10.1038/s41540-024-00367-z)
Supplement: Supplementary file 4 — Supplementary Table 2 [file 41540_2024_367_MOESM4_ESM.xlsx]

## Sheet: Hoja1
Supplementary Table 2: Details of the sRNA libraries analyzed
Sample	Raw reads	Clean reads	Reads mapping human	%	Reads mapping Sars-CoV-2	%	Human sRNA annotation	%	Exogenous annotation	%	No annotation	%
control-10	12577717	11307385	10910313	96.49	0	0	10264120	90.7736	10527	0.0930984	1032738	9.13331
control-1	11842199	10690759	9282694	86.83	0	0	9517304	89.0237	9245	0.0864766	1164210	10.8899
control-2	3952937	1870844	1555680	83.15	0	0	1472564	78.7112	13903	0.743141	384377	20.5456
control-3	10042529	7133529	6434852	90.21	0	0	6064359	85.012	53951	0.756302	1015219	14.2317
control-4	2657817	620124	420980	67.89	0	0	451931	72.8775	2463	0.397179	165730	26.7253
control-5	12151304	10995237	10575081	96.18	0	0	9879597	89.8534	16660	0.15152	1098980	9.99506
control-6	8262729	7169995	5737345	80.02	0	0	4323577	60.301	495866	6.91585	2350552	32.7832
control-7	12839489	12556543	12354746	98.39	0	0	11496435	91.5573	22992	0.183108	1037116	8.25957
T1_acute-10	10024190	8690090	6346670	73.03	0	0	4332040	49.8503	1425431	16.4029	2932619	33.7467
T1_acute-1	8217825	6778687	4873790	71.9	0	0	4840869	71.4131	328277	4.84278	1609541	23.7441
T1_acute-2	5479111	1350804	910267	67.39	0	0	638707	47.2835	71299	5.27826	640798	47.4383
T1_acute-4	12086385	11212456	9240655	82.41	0	0	9882163	88.1356	35733	0.31869	1294560	11.5457
T1_acute-5	9352754	7757817	6020109	77.6	0	0	5863086	75.5765	210838	2.71775	1683893	21.7058
T1_acute-6	6790765	3365871	1796409	53.37	0	0	1270151	37.7362	471009	13.9937	1624711	48.2702
T1_acute-7	4417477	2058117	1010281	49.09	0	0	597366	29.0249	88834	4.31628	1371917	66.6588
T1_acute-8	8883764	6512216	4746398	72.88	0	0	4988434	76.6012	57202	0.87838	1466580	22.5204
T1_mild-10	16426481	15632579	13670882	87.45	0	0	8966795	57.3597	756679	4.8404	5909105	37.7999
T1_mild-1	12344361	11039291	9368034	84.86	1	0	8280133	75.006	619455	5.61137	2139703	19.3826
T1_mild-2	11104752	10337697	7599083	73.51	222	0.01	7125732	68.9296	1150841	11.1325	2061124	19.9379
T1_mild-3	11031348	10458961	9009328	86.14	0	0	9494212	90.7759	46526	0.444843	918223	8.77929
T1_mild-4	13483126	12770452	11073253	86.71	1	0	11015905	86.2609	157798	1.23565	1596749	12.5035
T1_mild-5	10095150	9600323	7897600	82.26	0	0	8100440	84.3767	71065	0.740236	1428818	14.883
T1_mild-7	10070254	3771176	3202087	84.91	0	0	2680407	71.0762	76147	2.01918	1014622	26.9047
T1_mild-9	12651342	12238570	8744246	71.45	0	0	10257935	83.8165	289809	2.368	1690826	13.8156
T2_acute-10	14547353	13386930	9701262	72.47	6	0	8283157	61.875	1715723	12.8164	3388050	25.3086
T2_acute-1	8432276	5625023	4448447	79.08	0	0	3820429	67.9185	127626	2.2689	1676968	29.8126
T2_acute-2	11842316	10492470	8519208	81.19	0	0	9299862	88.6337	66165	0.630595	1126443	10.7357
T2_acute-5	5168194	2565437	1653622	64.46	0	0	1323556	51.5918	39686	1.54695	1202195	46.8612
T2_acute-6	10771145	8787161	6173883	70.26	0	0	4871183	55.4352	956067	10.8803	2959911	33.6845
T2_acute-7	11826092	8656556	6191210	71.52	1	0	6343682	73.2818	362467	4.1872	1950407	22.531
T2_acute-8	13427718	11941484	8843613	74.06	0	0	8383239	70.2027	829345	6.94507	2728900	22.8523
T2_acute-9	16875481	11319122	8894085	78.58	0	0	7866406	69.4966	696958	6.15735	2755758	24.346
T2_mild-10	10271231	9446736	8053829	85.26	0	0	4486357	47.4911	579264	6.1319	4381115	46.377
T2_mild-1	14145352	12723776	4303221	33.82	0	0	3275013	25.7393	5467568	42.9713	3981195	31.2894
T2_mild-2	13848030	13186426	11041762	83.74	0	0	9969473	75.6041	907117	6.87917	2309836	17.5168
T2_mild-4	12350919	11895442	10908299	91.7	2	0	10535629	88.5686	185194	1.55685	1174619	9.87453
T2_mild-5	12563059	11637919	10174267	87.42	1	0	9545950	82.0245	258186	2.21849	1833783	15.757
T2_mild-6	15222385	14533949	7994967	55.01	3	0	4202691	28.9164	3917704	26.9555	6413554	44.1281
T2_mild-7	14239057	13307364	9770144	73.42	0	0	7611367	57.1967	1851127	13.9105	3844870	28.8928
T2_mild-9	14770031	13898561	11438157	82.3	0	0	9591044	69.0075	1077280	7.75102	3230237	23.2415
