# Supplementary material for: SARS-CoV-2 remodels the landscape of small non-coding RNAs with infection time and symptom severity
Source: NPJ Syst Biol Appl. 2024 Apr 17;10:41. doi: 10.1038/s41540-024-00367-z (PMC11024147; doi:10.1038/s41540-024-00367-z)
Supplement: Supplementary file 5 — Supplementary Table 3 [file 41540_2024_367_MOESM5_ESM.xlsx]

## Sheet: Hoja1
Supplementary Table 3: Detail of the sRNA sequences fully homologous to previously indentified SARS-CoV-2 sRNAs.
Sequence	virus-derived sRNA ID ( Neeb et al, 2022)	RPM
ACCGCAGAGACAGAAGAAACAGC	svRNA29418-29442	0.2902
AAATTGGATCACCGGTGGAATTGCT	svRNA26739-26769	< 0.1
TCTTGTAGATCTGTTCTCTAAAC	svRNA47-74	< 0.1
ACTTTCGATCTCTTGTAGAT	svRNA35-59	< 0.1
AAATTGGATCACCGGTGGAATTGT	svRNA26739-26769	< 0.1
ATATGGGTTGCAACTGAGGGAGCA	svRNA28660-28689	< 0.1
CTCTTGTAGATCTGTTCTCTAAACGAA	svRNA47-74	< 0.1
ACTTTCGATCTCTTGTAGATCTGTT	svRNA37-63	< 0.1
