# Supplementary material for: SARS-CoV-2 remodels the landscape of small non-coding RNAs with infection time and symptom severity
Source: NPJ Syst Biol Appl. 2024 Apr 17;10:41. doi: 10.1038/s41540-024-00367-z (PMC11024147; doi:10.1038/s41540-024-00367-z)
Supplement: Supplementary file 6 — Supplementary Table 4 [file 41540_2024_367_MOESM6_ESM.xlsx]

## Sheet: Hoja1
Supplementary Table 4: Number and type of unique sRNAs sequences identified in this study.
T1 severe			T2 severe
sRNA class	DE seqs		sRNA class	DE seqs
miRNA	1921		miRNA	2097
tyRNA	10		tyRNA	7
tsRNA	431		tsRNA	655
snsRNA	29		snsRNA	34
sdRNA	716		sdRNA	890
Microorganism	1238		piRNA	2
Other	8841		Microorganism	1246
Non-significant	36856		Other	9283
			Non-significant	35828
T1 moderate			T2 moderate
sRNA class	DE seqs		sRNA class	DE seqs
miRNA	223		miRNA	138
tyRNA	1		tyRNA	2
tsRNA	534		tsRNA	252
snsRNA	13		snsRNA	22
sdRNA	248		sdRNA	302
Microorganism	1835		piRNA	1
Other	5032		Microorganism	4607
Non-significant	42156		Other	11327
			Non-significant	33391
