# Supplementary material for: SARS-CoV-2 remodels the landscape of small non-coding RNAs with infection time and symptom severity
Source: NPJ Syst Biol Appl. 2024 Apr 17;10:41. doi: 10.1038/s41540-024-00367-z (PMC11024147; doi:10.1038/s41540-024-00367-z)
Supplement: Supplementary file 7 — Supplementary Table 5 [file 41540_2024_367_MOESM7_ESM.xlsx]

## Sheet: Supplemental_Table_4
Supplementary Table 5: Details of the miRNAs differentially expressed in response to SARS-CoV-2 infection.
seq	miRNA_family	Severe_T1_LFC	Severe_T1_padj	Severe_T2_LFC	Severe_T2_padj	Moderate_T1_LFC	Moderate_T1_padj	Moderate_T2_LFC	Moderate_T2_padj
CTATACGACCTGCTGCCTTTC	hsa-let-7	2.81245817174578	0.00156600383775027	NA	NA	NA	NA	NA	NA
CTGAGGTAGTAGTTTGTACAGTT	hsa-let-7	-2.79234231387549	0.0181362603620504	-2.41207053353846	0.0343093114576902	NA	NA	NA	NA
TGAGGTAGGAGGTTGTATAGTT	hsa-let-7	-1.91546385769027	0.0109350911152424	NA	NA	-1.99336485153428	0.0107839169871146	-2.10306754665461	0.00256536046382129
TGAGGTAGTAGATTGTATAGTTGT	hsa-let-7	-5.24764238057659	0.0121213353249583	-2.97360416018112	0.0308430900392437	NA	NA	NA	NA
TGAGGTAGTAGGTTGTATAGTTTT	hsa-let-7	-2.7727952928413	0.0299978149266131	NA	NA	NA	NA	NA	NA
TGAGGTAGTAGGTTGTATGGT	hsa-let-7	-2.53791904671383	0.00113061379372363	-3.02858223830734	5.30111754591793e-05	NA	NA	NA	NA
TGAGGTAGTAGGTTGTATGGTT	hsa-let-7	-2.59891843996732	0.000110670773829442	-2.94082141952654	6.1547268279552e-06	NA	NA	NA	NA
TGAGGTAGTAGGTTGTATGGTTT	hsa-let-7	-3.57221998617309	2.64177194501186e-07	-2.97817531230382	3.93531562936958e-05	NA	NA	NA	NA
TGAGGTAGTAGGTTGTGTGGTT	hsa-let-7	-1.70454152862805	0.0269504401983078	-1.74517200411997	0.0212681752908248	NA	NA	NA	NA
TGAGGTAGTAGGTTGTGTGGTTT	hsa-let-7	-1.9028506985076	0.0113203446099959	NA	NA	NA	NA	NA	NA
TGAGGTAGTAGGTTGTGTGGTTTC	hsa-let-7	-2.74973983612776	0.00131262938968158	NA	NA	NA	NA	NA	NA
TGAGGTAGTAGTTTGTACAGTT	hsa-let-7	-1.98912622189365	0.00729885439149588	-1.81415929200995	0.0185622385958674	NA	NA	NA	NA
TGAGGTAGTAGTTTGTACAGTTT	hsa-let-7	-2.6829526342128	0.000486906434785349	NA	NA	NA	NA	NA	NA
TGAGGTAGTAGTTTGTGCTG	hsa-let-7	-2.00140789738001	0.0428281065054837	NA	NA	NA	NA	NA	NA
TGAGGTAGTAGTTTGTGCTGTT	hsa-let-7	-1.79825971842749	0.00583799312424579	-1.87225770465269	0.00355775271483017	NA	NA	NA	NA
TGAGGTAGTAGTTTGTGCTGTTG	hsa-let-7	-3.37258977412351	0.000113845794075597	-2.6696441304172	0.00231648286004101	NA	NA	NA	NA
GAGGTAGTAGGTTGTATGGTT	hsa-let-7	NA	NA	-3.43677086491365	0.0229445436907501	NA	NA	NA	NA
GTTGAGGTAGTAGGTTGTATGGTT	hsa-let-7	NA	NA	-3.60893156070297	0.0242550584739846	NA	NA	NA	NA
TATACGACCTGCTGCCTTTC	hsa-let-7	NA	NA	3.50277576224614	0.0124975342903583	NA	NA	NA	NA
TGAGGTAGTAGGTTGTATGG	hsa-let-7	NA	NA	-1.96049484688406	0.0448353915172168	NA	NA	NA	NA
TGAGGTAGTAGGTTGTATGGTTTA	hsa-let-7	NA	NA	-3.5529671033338	0.0125707570339556	NA	NA	NA	NA
TGAGGTAGTAGTTTGTGCTGT	hsa-let-7	NA	NA	-2.21476658437545	0.0177786001142053	NA	NA	NA	NA
TTGAGGTAGTAGGTTGTATGGT	hsa-let-7	NA	NA	-3.75661979884683	0.00588953772351507	NA	NA	NA	NA
TTGAGGTAGTAGGTTGTATGGTT	hsa-let-7	NA	NA	-3.89675984552241	0.000534988480127148	NA	NA	NA	NA
CTGTACAACCTTCTAGCTTTCC	hsa-let-7	NA	NA	NA	NA	NA	NA	2.79304422427691	0.0371401576366137
TGAGGTAGTAGGTTGTATAGTT	hsa-let-7	NA	NA	NA	NA	NA	NA	-1.54717324985282	0.0101747618043676
TGAGGTAGTAGGTTGTATAGTTT	hsa-let-7	NA	NA	NA	NA	NA	NA	-1.6911442501312	0.0260539059818111
ACCCTGTAGATCCGAATTTGTGT	hsa-miR-10	-6.45999234590358	1.05763037322695e-05	-3.89105756520519	0.00236396885363793	NA	NA	NA	NA
TACCCTGTAGAACCGAATTTGT	hsa-miR-10	3.97052952895217	0.000816888922088228	NA	NA	NA	NA	NA	NA
TACCCTGTAGAACCGAATTTGTG	hsa-miR-10	2.92577980899824	0.0202967018915483	NA	NA	NA	NA	NA	NA
TACCCTGTAGATCCGAATTTG	hsa-miR-10	-2.9387357561666	0.0317839395609755	NA	NA	NA	NA	NA	NA
TACCCTGTAGATCCGAATTTGTGT	hsa-miR-10	-4.64085198921047	0.00288087458967419	NA	NA	NA	NA	NA	NA
AACCCGTAGATCCGAACTTGT	hsa-miR-100	-2.06698723312852	0.00954615747756254	-2.52674626466968	0.00077835461962736	NA	NA	NA	NA
AACCCGTAGATCCGAACTTGTGG	hsa-miR-100	-3.43110355854945	0.000656340729786392	NA	NA	NA	NA	NA	NA
AACCCGTAGATCCGAACTTG	hsa-miR-100	NA	NA	-2.00028614952346	0.0264618973950246	NA	NA	NA	NA
AACCCGTAGATCCGAACTTGTG	hsa-miR-100	NA	NA	-2.6652203410599	0.000554543423228726	NA	NA	NA	NA
GTACAGTACTGTGATAACTGAA	hsa-miR-101	-2.0824449663673	0.020758424083652	NA	NA	NA	NA	NA	NA
TACAGTACTGTGATAACTGAA	hsa-miR-101	NA	NA	-1.99992535374942	0.0459126545334333	NA	NA	NA	NA
AGCAGCATTGTACAGGGCTATG	hsa-miR-103	-2.11006810351979	0.0211002675601875	-3.35305533187513	4.44923618292379e-05	NA	NA	NA	NA
AGCAGCATTGTACAGGGCTATGA	hsa-miR-103	-2.10729656563396	0.013684693889947	-3.12857556790018	4.83334723172911e-05	NA	NA	NA	NA
AGCAGCATTGTACAGGGCTATGAA	hsa-miR-103	-2.28464835259518	0.0308099810474162	-2.87706747702135	0.00404580950201042	NA	NA	NA	NA
GACCTCGCCGTCCCGCCCGCC	hsa-miR-10401	-5.14319237671625	0.00269972214519292	-3.89228323791566	0.00639686061635913	NA	NA	NA	NA
CCGCACTGTGGGTACTTGCTG	hsa-miR-106	-2.81011355194498	0.00791314144193582	NA	NA	NA	NA	NA	NA
TAAAGTGCTGACAGTGCAGATA	hsa-miR-106	NA	NA	-3.04313213113787	0.00352540652160196	NA	NA	NA	NA
TACCGCACTGTGGGTACTTGCT	hsa-miR-106	NA	NA	-2.45433457780685	0.0281938364331743	NA	NA	NA	NA
AGCAGCATTGTACAGGGCTAT	hsa-miR-107	-3.15743357226404	0.00309315722438919	-2.595063859929	0.014185610501186	NA	NA	NA	NA
AGCAGCATTGTACAGGGCTATC	hsa-miR-107	NA	NA	-2.56148343576461	0.0262219446770449	NA	NA	NA	NA
TTTCCGGCTCGCGTGGGTGT	hsa-miR-1180	-2.29846252461861	0.0173273558652969	-2.88577913786579	0.00147375251929208	-2.20394937302433	0.0325027768329177	NA	NA
TTTCCGGCTCGCGTGGGTGTG	hsa-miR-1180	-2.23458689331713	0.0293539553358548	NA	NA	NA	NA	NA	NA
TTTCCGGCTCGCGTGGGTGTGT	hsa-miR-1180	-3.04072514696725	3.00412656210499e-05	-3.05385064356751	2.91464842660687e-05	-2.0853890287382	0.0170921116050949	NA	NA
TTTCCGGCTCGCGTGGGTGTGTC	hsa-miR-1180	NA	NA	-2.51042612752414	0.0120876457408806	NA	NA	NA	NA
TGGAGTGTGACAATGGTGTTT	hsa-miR-122	NA	NA	NA	NA	0.322363149642347	0.0442779783008463	NA	NA
TGGAGTGTGACAATGGTGTTTG	hsa-miR-122	NA	NA	NA	NA	0.156377079117651	0.0373981116650183	-0.229219266385495	0.0356804885901591
TGGAGTGTGACAATGGTGTTTGT	hsa-miR-122	NA	NA	NA	NA	-0.426290050775531	0.0397093930471851	-0.566238180767796	0.0229675951064909
ATCACAAGTCAGGCTCTTGGGAC	hsa-miR-125	-7.55359837628415	0.00196033514990424	-4.50208793891658	0.00192837158459982	NA	NA	NA	NA
TCACAAGTCAGGCTCTTGGGAC	hsa-miR-125	-4.14778396039804	0.0240426348160984	NA	NA	NA	NA	NA	NA
TCCCTGAGACCCTAACTTGTGA	hsa-miR-125	-2.14460646404494	0.0126893283303476	-2.54541475097961	0.00191593686529576	NA	NA	NA	NA
ACAAGTCAGGCTCTTGGGAC	hsa-miR-125	NA	NA	-4.52517935155531	0.000606954398869875	NA	NA	NA	NA
ACAAGTCAGGCTCTTGGGACCT	hsa-miR-125	NA	NA	-3.28111077616972	0.00363781204556929	NA	NA	NA	NA
TCCCTGAGACCCTAACTTGTG	hsa-miR-125	NA	NA	-1.77252815973232	0.0157370724040828	NA	NA	NA	NA
TCCCTGAGACCCTAACTTGTGAT	hsa-miR-125	NA	NA	-4.27675915576019	1.75296885712084e-05	NA	NA	NA	NA
CTCGTACCGTGAGTAATAATGCG	hsa-miR-126	2.64254246087306	0.0291604947481052	NA	NA	NA	NA	NA	NA
TCGTACCGTGAGTAATAATG	hsa-miR-126	2.33013124941695	0.0430576072221294	2.75724319949076	0.0159771608983694	3.58941703508014	0.00289852252314732	NA	NA
ATGGGTGAATTTGTAGAAGGAT	hsa-miR-1262	NA	NA	-3.88391635005956	0.0275385487477667	NA	NA	NA	NA
CCTCAGGGCTGTAGAACAGGGCT	hsa-miR-1266	-7.05534750968906	0.0128134261388098	-3.57522203651821	0.0200034874688942	NA	NA	NA	NA
CTGGACTGAGCCATGCTACT	hsa-miR-1269	-4.10351894905856	0.0389323221879852	NA	NA	NA	NA	NA	NA
CTGGACTGAGCCGTGCTACT	hsa-miR-1269	-2.9035292695481	0.0260717279840728	NA	NA	NA	NA	NA	NA
CTGGACTGAGCCGTGCTACTG	hsa-miR-1269	-2.28960824711244	0.0463733134997297	NA	NA	NA	NA	NA	NA
CTGGACTGAGCCGTGCTACTGG	hsa-miR-1269	-2.64696945073787	0.0359832958803038	-2.86448551911286	0.0189050894989862	NA	NA	NA	NA
CCTGGACTGAGCCGTGCTACTGG	hsa-miR-1269	NA	NA	-3.20517570916323	0.0391640751075385	NA	NA	NA	NA
CTGGACTGAGCCGTGCTACTGGC	hsa-miR-1269	NA	NA	NA	NA	-2.91539293112441	0.020420460705597	NA	NA
TCACAGTGAACCGGTCTCTTTC	hsa-miR-128	NA	NA	NA	NA	NA	NA	-2.85288013304993	0.00756257835175084
TGCTGGATCAGTGGTTCGAGT	hsa-miR-1287	-2.82642304153913	0.0464029406143043	NA	NA	NA	NA	NA	NA
TGCTGGATCAGTGGTTCGAGTC	hsa-miR-1287	-3.21704478850178	0.0166882928727745	NA	NA	NA	NA	NA	NA
TGGACTGCCCTGATCTGGAGA	hsa-miR-1288	NA	NA	-8.96959066875745	0.000151908409763983	NA	NA	NA	NA
CTTTTTGCGGTCTGGGCTTG	hsa-miR-129	NA	NA	-3.65229127924062	0.0156975114903589	NA	NA	-2.8407334907251	0.0242425663769186
GTGGCCCTGACTGAAGACCAGCA	hsa-miR-1291	NA	NA	NA	NA	-2.68175110424448	0.0295179704827816	NA	NA
TTCTGGAATTCTGTGTGAGGGA	hsa-miR-1299	-2.87545097508857	0.0159813378192964	NA	NA	NA	NA	NA	NA
CAGTGCAATGTTAAAAGGGCATT	hsa-miR-130	-4.54109699498728	0.00723763305777136	-3.50147290509722	0.0208572508309457	NA	NA	NA	NA
TTGCAGCTGCCTGGGAGTGA	hsa-miR-1301	NA	NA	-3.88100163893891	0.0123036124038983	NA	NA	NA	NA
TTGCAGCTGCCTGGGAGTGACT	hsa-miR-1301	NA	NA	NA	NA	-2.21421210562484	0.0282838316138973	NA	NA
AACCGTGGCTTTCGATTGTT	hsa-miR-132	-2.31849831583385	0.048464910643166	-4.37266660939736	0.00198103364010582	NA	NA	NA	NA
TAACAGTCTACAGCCATGGTC	hsa-miR-132	-3.76078944211001	0.00171661084929284	-2.87405545770957	0.0104042407156711	NA	NA	NA	NA
TAACAGTCTACAGCCATGGTCG	hsa-miR-132	-2.48888884952101	0.00958386955052828	-3.85135974011214	1.26141733106167e-05	NA	NA	NA	NA
TAACAGTCTACAGCCATGGTCGC	hsa-miR-132	-2.6631682322711	0.00529841675125514	-2.22859296498536	0.0159181077977213	NA	NA	NA	NA
ACAGTCTACAGCCATGGTCGC	hsa-miR-132	NA	NA	-4.46197423158365	0.012472810686994	NA	NA	NA	NA
AGCTGGTGTTGTGAATCAGGCCGT	hsa-miR-138	NA	NA	-3.01797005448032	0.0139139731509557	NA	NA	NA	NA
ACCACAGGGTAGAACCACGGAC	hsa-miR-140	-0.594466963932362	0.0371882339981464	NA	NA	NA	NA	NA	NA
TACCACAGGGTAGAACCACGGACA	hsa-miR-140	NA	NA	-0.988702547083788	0.00643928836404914	NA	NA	NA	NA
TACCACAGGGTAGAACCACG	hsa-miR-140	NA	NA	NA	NA	3.36313319961677	0.00710652939370903	NA	NA
TAACACTGTCTGGTAAAGATGG	hsa-miR-141	-0.537692233284403	0.0469792695583012	NA	NA	NA	NA	NA	NA
TGGTCTAATTGTGAAGCTCC	hsa-miR-141	-4.01376850435661	0.00142837700320912	NA	NA	NA	NA	NA	NA
CCCATAAAGTAGAAAGCACT	hsa-miR-142	NA	NA	NA	NA	3.67213166172529	0.000732516188116821	2.13971748789115	0.0461964211964735
TGAGATGAAGCACTGTAGCT	hsa-miR-143	2.19839154539352	0.0343560750616888	2.73158015733174	0.00626507593569643	NA	NA	NA	NA
GCCCTGTGGACTCAGTTCTGGT	hsa-miR-146	-3.28327134328365	0.0209721918983007	NA	NA	NA	NA	NA	NA
TGAGAACTGAATTCCATAGGCT	hsa-miR-146	-2.78768333896757	0.0011527910101766	-2.24926558946632	0.0124909905067182	NA	NA	NA	NA
TGAGAACTGAATTCCATAGGCTG	hsa-miR-146	-1.99655091101303	0.0172708025677124	-1.75174942414605	0.0448937428871808	NA	NA	NA	NA
TGAGAACTGAATTCCATAGGCTGT	hsa-miR-146	-2.56094839629143	0.00208674278607123	NA	NA	NA	NA	NA	NA
TGAGAACTGAATTCCATGGGT	hsa-miR-146	-2.25157095241426	0.0196127745791542	NA	NA	NA	NA	NA	NA
TGAGAACTGAATTCCATGGGTT	hsa-miR-146	-3.37267029962933	8.50011071918164e-05	-2.98434089046424	0.000768300711108058	NA	NA	NA	NA
TGAGAACTGAATTCCATGGGTTG	hsa-miR-146	-4.20690181856559	1.6679253072277e-05	-3.68587532722277	0.000211872876162754	NA	NA	NA	NA
TGAGAACTGAATTCCATGGGTTGT	hsa-miR-146	-2.27898867645909	0.0363189936283647	NA	NA	NA	NA	NA	NA
TGCCCTGTGGACTCAGTTCTGGT	hsa-miR-146	-8.71242335421367	0.000192629978672114	-5.757676675118	0.000120096976450139	NA	NA	NA	NA
TTGAGAACTGAATTCCATGGGT	hsa-miR-146	NA	NA	-8.9588363161174	0.000278471520838416	NA	NA	NA	NA
TTGAGAACTGAATTCCATGGGTT	hsa-miR-146	NA	NA	-9.76907550567471	4.08238043461925e-05	NA	NA	NA	NA
AGTGTGCGGAAATGCTTCTG	hsa-miR-147	-3.18519296199097	0.0257790070375652	-3.33213623178179	0.0142946870676277	NA	NA	NA	NA
GTGTGCGGAAATGCTTCTGC	hsa-miR-147	-3.24509974552359	0.0333852503134935	-2.99395589092545	0.0344033358065581	NA	NA	NA	NA
GTGTGCGGAAATGCTTCTGCT	hsa-miR-147	NA	NA	-3.72463846141379	0.0371419722001506	NA	NA	NA	NA
AAAGTTCTGAGACACTCCGA	hsa-miR-148	-3.12931066995382	0.00496721179948655	-3.63003551334424	0.000670069334176934	NA	NA	NA	NA
AAAGTTCTGAGACACTCCGAC	hsa-miR-148	-4.38658855856318	0.000549321797369708	-2.30009455301207	0.0447495319525379	NA	NA	NA	NA
AAAGTTCTGAGACACTCCGACT	hsa-miR-148	-4.04534977424235	1.33238347989451e-05	-3.27267183813084	0.000710145883477467	NA	NA	NA	NA
CAAAGTTCTGAGACACTCCGACT	hsa-miR-148	-3.09017157532519	0.0307087109080855	-3.72591998809559	0.00640893344184223	NA	NA	NA	NA
TCAGTGCACTACAGAACTTT	hsa-miR-148	-2.30676994836942	0.0169942409440946	-2.0383105075632	0.0370231373855776	NA	NA	NA	NA
TCAGTGCACTACAGAACTTTG	hsa-miR-148	-2.35240633116186	0.00166368976962652	-2.33294607321749	0.00194705452946687	NA	NA	NA	NA
TCAGTGCATCACAGAACTTTGT	hsa-miR-148	-2.44676875228848	0.00196033514990424	-1.73504631913951	0.0459126545334333	NA	NA	NA	NA
TCAGTGCATCACAGAACTTTGTC	hsa-miR-148	-4.24837377813555	3.64906815778451e-06	-3.38393536176567	0.000229272762186808	NA	NA	NA	NA
GAAGTTCTGTTATACACTCAGGC	hsa-miR-148	NA	NA	-2.45272606467314	0.041591106250827	NA	NA	NA	NA
TCTGGCTCCGTGTCTTCACT	hsa-miR-149	-4.96857201328811	8.52612421768115e-08	-4.41355740195163	1.66708303961974e-06	NA	NA	NA	NA
TCTGGCTCCGTGTCTTCACTCC	hsa-miR-149	-2.40058310255241	0.0185698332439126	-2.20100801381379	0.0290994617799969	NA	NA	NA	NA
TCTGGCTCCGTGTCTTCACTCCC	hsa-miR-149	-2.97660047129489	0.00172566661077167	-3.23317858266909	0.00044440461564918	NA	NA	NA	NA
TCTCCCAACCCTTGTACCAGTGC	hsa-miR-150	-3.15386409550699	0.0251522012749567	-3.84667239375914	0.00424936461047519	NA	NA	NA	NA
CCTGGTACAGGCCTGGGGGACA	hsa-miR-150	NA	NA	NA	NA	4.60047272071298	0.0167001317195387	NA	NA
AGACTGAAGCTCCTTGAGGACA	hsa-miR-151	-2.98237833041013	0.0196159778643692	-3.73342487713488	0.0020608920833879	NA	NA	NA	NA
CTAGACTGAAGCTCCTTGAG	hsa-miR-151	-2.02318650829823	0.00725899022911466	NA	NA	NA	NA	NA	NA
CTAGACTGAAGCTCCTTGAGGAC	hsa-miR-151	-2.96254402242073	0.000110991436329371	-2.64548049240907	0.00060216806325612	NA	NA	NA	NA
TCGAGGAGCTCACAGTCTAG	hsa-miR-151	-3.54905986041126	0.010343700443799	-3.52439689292011	0.00788113396289633	NA	NA	NA	NA
TCGAGGAGCTCACAGTCTAGT	hsa-miR-151	-2.75201003112167	0.0114754107589176	-4.36376974846781	2.28739827932924e-05	NA	NA	NA	NA
ACTAGACTGAAGCTCCTTGAG	hsa-miR-151	NA	NA	-2.60377069325919	0.00233368810107343	NA	NA	NA	NA
ACTAGACTGAAGCTCCTTGAGGA	hsa-miR-151	NA	NA	-2.60174679139399	0.0111069501095707	NA	NA	NA	NA
AGACTGAAGCTCCTTGAGGA	hsa-miR-151	NA	NA	-3.9184449952677	0.030250402880163	NA	NA	NA	NA
AGACTGAAGCTCCTTGAGGAC	hsa-miR-151	NA	NA	-5.09846515896134	0.00193285965677429	NA	NA	NA	NA
CTAGACTGAAGCTCCTTGAGGA	hsa-miR-151	NA	NA	-2.18335910180824	0.00488681015687829	NA	NA	NA	NA
CTAGACTGAAGCTCCTTGAGGACA	hsa-miR-151	NA	NA	-2.29866250549671	0.0360294014379977	NA	NA	NA	NA
CTCGAGGAGCTCACAGTCTAGT	hsa-miR-151	NA	NA	-3.54295134441456	0.0355522785680647	NA	NA	NA	NA
TAGACTGAAGCTCCTTGAGGA	hsa-miR-151	NA	NA	-3.02011082860148	0.00660491185564075	NA	NA	NA	NA
TCGAGGAGCTCACAGTCTAGA	hsa-miR-151	NA	NA	-4.62530632951968	0.00358508642748482	NA	NA	NA	NA
TCGAGGAGCTCACAGTCTAGTA	hsa-miR-151	NA	NA	-3.55553211238739	0.00603354094447661	NA	NA	NA	NA
TCAGTGCATGACAGAACTTGG	hsa-miR-152	-3.6146901704945	4.50592898145014e-05	-3.39483240886341	0.000159299806897952	NA	NA	NA	NA
TCAGTGCATGACAGAACTTGGG	hsa-miR-152	-2.07060292466762	0.00596991130040303	-2.02790229276379	0.00688230956880659	NA	NA	NA	NA
TCAGTGCATGACAGAACTTGGGC	hsa-miR-152	NA	NA	-3.24612180193877	0.00794116843672252	NA	NA	NA	NA
TTAATGCTAATCGTGATAGGG	hsa-miR-155	NA	NA	NA	NA	3.2098843196355	0.0246686493697036	NA	NA
TTAATGCTAATCGTGATAGGGG	hsa-miR-155	NA	NA	NA	NA	3.07617282296542	0.0213094979525435	NA	NA
TTAATGCTAATCGTGATAGGGGT	hsa-miR-155	NA	NA	NA	NA	2.9183363217167	0.00411788892573402	NA	NA
TTAATGCTAATCGTGATAGGGGTT	hsa-miR-155	NA	NA	NA	NA	3.21017516785027	0.00602067578761266	2.16367679185324	0.0499566724518314
ACCAATATTACTGTGCTGCTTT	hsa-miR-16	2.8125189674944	0.023031547427636	3.54152275991982	0.00340219856269026	NA	NA	NA	NA
ACCAATATTACTGTGCTGCTTTA	hsa-miR-16	4.9408271453942	0.00390939203396705	NA	NA	NA	NA	NA	NA
CCAATATTACTGTGCTGCTTT	hsa-miR-16	2.84458091586079	0.0498877923269878	NA	NA	NA	NA	NA	NA
CCAATATTACTGTGCTGCTTTA	hsa-miR-16	NA	NA	2.83082017408962	0.0421298530426836	NA	NA	NA	NA
TAGCAGCACGTAAATATTGG	hsa-miR-16	NA	NA	NA	NA	3.60147475538724	0.00485776671787547	NA	NA
TAGCAGCACGTAAATATTGGC	hsa-miR-16	NA	NA	NA	NA	2.740979064962	0.0064573313321802	2.0752843161702	0.0314929277135991
CAAAGTGCTTACAGTGCAGGT	hsa-miR-17	-4.24092056685369	0.00233710494289668	-2.49708839909937	0.0344193372128144	NA	NA	NA	NA
CAAAGTGCTTACAGTGCAGGTAGT	hsa-miR-17	NA	NA	-3.89520881476137	0.00919496295586378	NA	NA	NA	NA
AACATTCAACGCTGTCGGTGAGT	hsa-miR-181	-2.76519741807177	0.00806609128632064	-3.12830352115721	0.00241025530973656	-2.80314405440426	0.0117244441229322	NA	NA
AACATTCAACGCTGTCGGTGAGTT	hsa-miR-181	-3.52055882224699	0.00892976725515243	-7.84384536041731	1.11304236667567e-07	NA	NA	NA	NA
AACATTCATTGCTGTCGGTGGGT	hsa-miR-181	-2.10377340776287	0.0324866516615311	-4.29208117847147	3.98810489842966e-07	NA	NA	NA	NA
AACATTCATTGCTGTCGGTGGGTT	hsa-miR-181	-3.43847411548566	0.00449094757391033	-7.16315000688695	2.15793292316575e-09	NA	NA	NA	NA
AACATTCATTGTTGTCGGTGGGT	hsa-miR-181	-2.41363528993551	0.0357938293984725	-2.79077159820721	0.0107468065831883	NA	NA	NA	NA
AACATTCATTGTTGTCGGTGGGTT	hsa-miR-181	-5.41182518717867	0.000526998326927398	-6.08468334541751	3.84374248246912e-05	NA	NA	NA	NA
ACATTCATTGCTGTCGGTGGGT	hsa-miR-181	-4.27401014893362	0.0470310491745067	NA	NA	NA	NA	NA	NA
ACCATCGACCGTTGATTGTA	hsa-miR-181	-3.94487639086124	0.0102458033206964	-2.34882543968127	0.0407329380027463	NA	NA	NA	NA
ACCATCGACCGTTGATTGTACC	hsa-miR-181	-2.13430167464057	0.0347920795626635	NA	NA	NA	NA	NA	NA
AACATTCAACGCTGTCGGTGAG	hsa-miR-181	NA	NA	-2.01314463618258	0.0493084775224717	NA	NA	NA	NA
ACCACTGACCGTTGACTGTA	hsa-miR-181	NA	NA	-3.14051493363246	0.0289501341387116	NA	NA	NA	NA
TTGGCAATGGTAGAACTCACACT	hsa-miR-182	-6.01185408843668	2.67338405394028e-06	-4.36869163235429	0.000149933425418538	-2.77523062462673	0.0262032056914236	-2.5508435023137	0.0220859465638891
TTTGGCAATGGTAGAACTCA	hsa-miR-182	-3.01426569398427	0.00075210012052131	-2.67937332734522	0.00308305185036758	NA	NA	NA	NA
TTTGGCAATGGTAGAACTCAC	hsa-miR-182	-3.32030779189533	0.0162601882418702	-3.06270157641555	0.0448993490718172	NA	NA	NA	NA
TTTGGCAATGGTAGAACTCACA	hsa-miR-182	-3.23988307636359	0.0258203951526108	-3.97698682502672	0.000259768004639428	NA	NA	NA	NA
TTTGGCAATGGTAGAACTCACAC	hsa-miR-182	-3.70183986378236	0.0464248781515084	-4.10013323692262	0.00715272094324547	NA	NA	NA	NA
TTTGGCAATGGTAGAACTCACACT	hsa-miR-182	-4.52615977009281	5.3154981476826e-05	-4.90478351734765	2.17474759187206e-06	NA	NA	NA	NA
ATGGCACTGGTAGAATTCACTG	hsa-miR-183	-3.15962748835762	0.00018420835311335	-3.39143447860743	4.61058420142684e-05	-2.73233604107597	0.00289284619744264	-2.39121434996202	0.00571980955729131
ATGGCACTGGTAGAATTCACTGT	hsa-miR-183	-5.15202273294077	2.91455277701795e-07	-4.97687454504603	5.75392429815917e-07	-3.16833604823113	0.00478487760758665	-3.09345655452285	0.0026987231712197
TATGGCACTGGTAGAATTCACT	hsa-miR-183	-1.79626761361182	0.0336743344198895	NA	NA	NA	NA	-1.67740170746612	0.0452358637494608
ATGGCACTGGTAGAATTCAC	hsa-miR-183	NA	NA	-2.76848008290861	0.0216858724846507	NA	NA	-2.38446711405156	0.040449940745764
TATGGCACTGGTAGAATTCACTG	hsa-miR-183	NA	NA	-1.75943682128989	0.0478567195501454	NA	NA	NA	NA
TATGGAGGTCTCTGTCTGGCT	hsa-miR-1843	-2.67846069721126	0.0423338592565796	-2.687125618809	0.0264716159424839	NA	NA	NA	NA
TGGAGAGAAAGGCAGTTCCTGA	hsa-miR-185	-2.2868058913691	0.0259694374266744	-2.0446781588289	0.0475806400577196	NA	NA	NA	NA
TGGAGAGAAAGGCAGTTCCTGAT	hsa-miR-185	-2.1755661697124	0.0456892236391656	-3.90456740540222	8.85099013278947e-05	NA	NA	NA	NA
AGGGGCTGGCTTTCCTCTGGT	hsa-miR-185	NA	NA	-3.3827282630475	0.00620230072015577	NA	NA	NA	NA
TGGAGAGAAAGGCAGTTCCTG	hsa-miR-185	NA	NA	-2.66132861104561	0.00632756420514871	NA	NA	NA	NA
CAAAGAATTCTCCTTTTGGGC	hsa-miR-186	-2.41707143791939	0.0113809916165665	-1.97209853122036	0.0395203651741232	NA	NA	NA	NA
CAAAGAATTCTCCTTTTGGGCT	hsa-miR-186	-4.09808157247829	4.76327113094296e-06	-2.59847117309425	0.00728957141112326	NA	NA	NA	NA
CAAAGAATTCTCCTTTTGGGCTT	hsa-miR-186	-4.27922648706045	0.000286203737833861	-4.71193257260759	4.1879713721706e-05	NA	NA	NA	NA
CAAAGAATTCTCCTTTTGGGCTTT	hsa-miR-186	-6.98285695654315	5.31806943364748e-06	-4.94586947379718	0.000282971441690479	NA	NA	NA	NA
AAAGAATTCTCCTTTTGGGCT	hsa-miR-186	NA	NA	-4.94072161887176	0.00124455350996863	NA	NA	NA	NA
TCGTGTCTTGTGTTGCAGCCGGA	hsa-miR-187	NA	NA	-2.78821122334874	0.0479660996795295	NA	NA	NA	NA
TGTGCAAATCCATGCAAAACTG	hsa-miR-19	NA	NA	-3.29008220489776	0.016712669585872	NA	NA	NA	NA
TGTGCAAATCCATGCAAAACTGA	hsa-miR-19	NA	NA	-5.12529398064337	0.000112114283874101	NA	NA	NA	NA
TGATATGTTTGATATTGGGTTGT	hsa-miR-190	-3.2581370037118	0.00433193098743633	-2.82861883881966	0.0118277987805593	NA	NA	NA	NA
TGATATGTTTGATATTGGGTTG	hsa-miR-190	NA	NA	-2.04771252062919	0.0498739469148063	NA	NA	NA	NA
CAACGGAATCCCAAAAGCAGCT	hsa-miR-191	-2.01410638557183	0.00891670268214837	-2.24460991759416	0.00258257057963036	NA	NA	NA	NA
CAACGGAATCCCAAAAGCAGCTGT	hsa-miR-191	-2.38120185166544	0.0182216211541276	-3.10218181223125	0.00121305366528216	NA	NA	NA	NA
AACGGAATCCCAAAAGCAGCT	hsa-miR-191	NA	NA	-2.23917101845322	0.0202107935863495	NA	NA	NA	NA
CTGACCTATGAATTGACAGCCA	hsa-miR-192	-2.25057460084309	0.0295117599243107	NA	NA	NA	NA	NA	NA
AACTGGCCCTCAAAGTCCCGCT	hsa-miR-193	-4.00431064675291	0.00508822457850356	-5.82275089239187	4.03752126541654e-05	NA	NA	NA	NA
TGTAACAGCAACTCCATGTGG	hsa-miR-194	3.02677856209911	0.00500001882889884	NA	NA	NA	NA	NA	NA
ACAGTAGTCTGCACATTGGTT	hsa-miR-199	2.86742823270672	0.0126989057192486	NA	NA	NA	NA	NA	NA
AATACTGCCTGGTAATGATGA	hsa-miR-200	-2.504225140601	0.0494430253292126	NA	NA	NA	NA	NA	NA
ATCTTACCGGACAGTGCTGGA	hsa-miR-200	-2.35418422683996	0.0113809916165665	-1.9945396610574	0.0374687735499533	NA	NA	NA	NA
ATCTTACCGGACAGTGCTGGAT	hsa-miR-200	-2.93471168320727	0.000234724118549236	-2.92556017594037	0.000283167566803261	NA	NA	NA	NA
ATCTTACTGGGCAGCATTGGAT	hsa-miR-200	-4.21556695128063	0.0105548746124823	NA	NA	NA	NA	NA	NA
CATCTTACCGGACAGTGCTGGATT	hsa-miR-200	-4.85827073316827	0.0322749508634571	-2.97133513337398	0.0423413758275638	NA	NA	NA	NA
CTAATACTGCCGGGTAATGATGG	hsa-miR-200	-2.85040239389196	0.0344079439103788	-2.58471447463739	0.0297082447065123	NA	NA	NA	NA
TAACACTGTCTGGTAACGATGTTC	hsa-miR-200	-3.39079925828598	0.00323192336220763	-2.28870442489287	0.0398131938911028	NA	NA	NA	NA
ATACTGCCTGGTAATGATGACGG	hsa-miR-200	NA	NA	-2.35856905264239	0.0391758234784401	NA	NA	NA	NA
ATCTTACCGGACAGTGCTGGATT	hsa-miR-200	NA	NA	-2.78746610366334	0.0451377031009314	NA	NA	NA	NA
CATCTTACCGGACAGTGCTGGAT	hsa-miR-200	NA	NA	-2.61410201725865	0.00466502173162581	NA	NA	NA	NA
CGTCTTACCCAGCAGTGTTTG	hsa-miR-200	NA	NA	-5.40273997286718	0.0363242353644916	NA	NA	NA	NA
TAACACTGTCTGGTAACGATGT	hsa-miR-200	NA	NA	-1.82205782918021	0.0398023447388692	NA	NA	NA	NA
TAATACTGCCTGGTAATGATGA	hsa-miR-200	NA	NA	-1.56130571205592	0.0178545631413961	NA	NA	NA	NA
GTGAAATGTTTAGGACCACTA	hsa-miR-203	3.00810376423979	0.00161742155063128	NA	NA	NA	NA	NA	NA
GTGAAATGTTTAGGACCACTAG	hsa-miR-203	2.66173304977282	0.00068666699975442	NA	NA	NA	NA	NA	NA
TGAAATGTTTAGGACCACTA	hsa-miR-203	2.94178713454372	0.00191252710425884	NA	NA	2.22902415658244	0.0383446535570448	NA	NA
TGAAATGTTTAGGACCACTAG	hsa-miR-203	2.61519014662283	0.00118193328008115	1.85903498936791	0.037406846577657	2.4834856123778	0.00430521174101934	1.81334043638134	0.0376715704817537
TTGTGAAATGTTTAGGACCACT	hsa-miR-203	2.92239569028831	0.0188953508715608	NA	NA	NA	NA	NA	NA
TTGAACTGTTAAGAACCACTGG	hsa-miR-203	NA	NA	-2.88111104274523	0.0295867880795703	NA	NA	NA	NA
GTGAAATGTTTAGGACCACT	hsa-miR-203	NA	NA	NA	NA	NA	NA	1.55884495982354	0.042078661738543
TTCCCTTTGTCATCCTATGCCT	hsa-miR-204	NA	NA	NA	NA	NA	NA	-2.41295774110014	0.0189322817424288
TCCTTCATTCCACCGGAGTC	hsa-miR-205	-3.35491824452017	0.000658027063876077	-3.19773782606623	0.000839115970402543	NA	NA	NA	NA
TCCTTCATTCCACCGGAGTCT	hsa-miR-205	-4.22785618996822	3.79315127649923e-05	-4.53905112268526	8.36041403138544e-06	NA	NA	NA	NA
TCCTTCATTCCACCGGAGTCTG	hsa-miR-205	-3.22193853084545	0.000904019707527741	-2.73227776879226	0.00603080971382953	NA	NA	NA	NA
TCCTTCATTCCACCGGAGTCTGT	hsa-miR-205	-3.33328238875948	0.000130022138814511	-3.34587569980318	0.000137700706577659	-2.28206413567692	0.0249649482222964	-2.04257687845477	0.0283942755035237
TCCTTCATTCCACCGGAGTCTGTC	hsa-miR-205	-2.68221340039492	0.0314532937620611	-3.25397812697303	0.00583176060472235	NA	NA	NA	NA
AGCTTATCAGACTGATGTTGACT	hsa-miR-21	-3.59082549509372	0.003107023628662	NA	NA	NA	NA	NA	NA
CAACACCAGTCGATGGGCTGTC	hsa-miR-21	-5.41390262709938	6.87330447719801e-05	-2.55389620724338	0.0487014884192831	NA	NA	NA	NA
CAACACCAGTCGATGGGCTGTCT	hsa-miR-21	-3.32438219937078	0.0294224988313326	-5.50350924695867	0.000442276867172253	NA	NA	NA	NA
GTAGCTTATCAGACTGATGTTGAC	hsa-miR-21	-3.96051497603182	0.00155785116255121	-3.98577088239759	0.000875159717684815	NA	NA	NA	NA
TAGCTTATCAGACTGATGTTGACT	hsa-miR-21	-2.22064769030102	0.00859192988647781	NA	NA	NA	NA	NA	NA
CTGTGCGTGTGACAGCGGCTGA	hsa-miR-210	-2.73874830468135	0.0326792349255282	-3.30188002929224	0.00902638095954937	NA	NA	NA	NA
AGCCCCTGCCCACCGCACACTG	hsa-miR-210	NA	NA	-3.20139533359546	0.048294850824051	NA	NA	NA	NA
TTGGGGAAACGGCCGCTGAGT	hsa-miR-2110	-2.94440269356535	0.0002764488099136	-4.13976730560712	1.84757588337058e-08	-2.57843081880739	0.00314301239349653	-2.009197727042	0.0181197082751557
TTGGGGAAACGGCCGCTGAGTG	hsa-miR-2110	-2.37894251546378	0.0415411934764297	NA	NA	NA	NA	NA	NA
TTGGGGAAACGGCCGCTGAGTGAG	hsa-miR-2110	-2.80213465920033	0.012744893966815	NA	NA	NA	NA	NA	NA
TTGGGGAAACGGCCGCTGAGTGA	hsa-miR-2110	NA	NA	-2.38360455202665	0.0387702280787112	-2.55750310302163	0.0408365479412988	NA	NA
TTGTGCTTGATCTAACCATGT	hsa-miR-218	NA	NA	-2.20977971280756	0.0307454541139073	NA	NA	NA	NA
AAGCTGCCAGTTGAAGAACTGT	hsa-miR-22	-2.40574349653632	0.00846459356600414	NA	NA	NA	NA	NA	NA
AAGCTGCCAGTTGAAGAACTGTT	hsa-miR-22	-2.32645356410716	0.0204139384441199	-2.2583391720702	0.0228886071569084	NA	NA	NA	NA
AGCTGCCAGTTGAAGAACTGT	hsa-miR-22	-4.61838133117517	0.0287826427211881	NA	NA	NA	NA	NA	NA
AGTTCTTCAGTGGCAAGCTT	hsa-miR-22	-3.76614552866848	0.0288571771554531	NA	NA	NA	NA	NA	NA
AGTTCTTCAGTGGCAAGCTTTA	hsa-miR-22	-3.84088545459473	0.00663169888453756	-2.47622291406876	0.038248686128953	NA	NA	NA	NA
AGCTACATTGTCTGCTGGGTT	hsa-miR-221	-2.9168059011734	0.00542311371555271	NA	NA	NA	NA	NA	NA
AGCTACATTGTCTGCTGGGTTT	hsa-miR-221	-2.23550208781796	0.0367914548444791	NA	NA	NA	NA	NA	NA
CGTGTATTTGACAAGCTGAGTTG	hsa-miR-223	3.6422169073212	0.00261049313367291	5.3710746061371	4.27837965525496e-06	NA	NA	NA	NA
CGTGTATTTGACAAGCTGAGT	hsa-miR-223	NA	NA	3.20115302650307	0.0334918078351757	NA	NA	NA	NA
CGTGTATTTGACAAGCTGAGTT	hsa-miR-223	NA	NA	3.19059307846916	0.0185369043945175	NA	NA	NA	NA
CGTGTATTTGACAAGCTGAGTTGG	hsa-miR-223	NA	NA	3.73248977828176	0.00830410257677253	NA	NA	NA	NA
AATCACATTGCCAGGGATTT	hsa-miR-23	-3.37629934434917	0.0308630370853242	-3.86362446604394	0.0121008965079517	NA	NA	NA	NA
ATCACATTGCCAGGGATTAC	hsa-miR-23	-3.45741965523765	0.000651017726716084	-3.71429823463259	0.000128753340786367	NA	NA	NA	NA
ATCACATTGCCAGGGATTACC	hsa-miR-23	-3.28186366228736	0.00023808482793194	-2.85686518308763	0.0017771629095467	NA	NA	NA	NA
ATCACATTGCCAGGGATTACCAC	hsa-miR-23	-3.25609443395892	0.00101758605478377	-4.05109486658274	2.0558938316307e-05	NA	NA	NA	NA
ATCACATTGCCAGGGATTACCACG	hsa-miR-23	-2.95999969455973	0.00629786706190788	-3.46685360457978	0.00108814875212167	NA	NA	NA	NA
ATCACATTGCCAGGGATTTC	hsa-miR-23	-2.36262937690027	0.0198816113188754	NA	NA	NA	NA	NA	NA
ATCACATTGCCAGGGATTTCCAA	hsa-miR-23	-2.85655401545359	0.0109491477081835	-2.8161792617196	0.00953621942399414	NA	NA	NA	NA
TCACATTGCCAGGGATTACCA	hsa-miR-23	-4.31232354432205	0.0475959663094654	-3.4655847647838	0.0199815558863611	NA	NA	NA	NA
TCACATTGCCAGGGATTACCACG	hsa-miR-23	-7.12242163214613	0.00174222453165146	-3.89216300515693	0.00249661573155281	NA	NA	NA	NA
TGGGTTCCTGGCATGCTGAT	hsa-miR-23	-4.0440044226234	0.0424463844478044	NA	NA	NA	NA	NA	NA
TGGGTTCCTGGCATGCTGATT	hsa-miR-23	-2.3226363410986	0.0412804991036645	NA	NA	NA	NA	NA	NA
ATCACATTGCCAGGGATTACCA	hsa-miR-23	NA	NA	-3.11388460078347	0.00401751917639896	NA	NA	NA	NA
ATCACATTGCCAGGGATTTCCA	hsa-miR-23	NA	NA	-3.03464540509421	0.00277323761028767	NA	NA	NA	NA
ATCACATTGCCAGGGATTTCCAAC	hsa-miR-23	NA	NA	-3.15162176728245	0.0044977666443013	NA	NA	NA	NA
TCACATTGCCAGGGATTACC	hsa-miR-23	NA	NA	-4.39285003370602	0.000951751448740027	NA	NA	NA	NA
TGGGTTCCTGGCATGCTGATTT	hsa-miR-23	NA	NA	-3.54691270389504	0.00779574682890556	-2.86767674869825	0.0409948148737623	NA	NA
GTGCCTACTGAGCTGAAACACAGT	hsa-miR-24	-4.27527294054529	0.000740092857042251	-2.48230412380241	0.042091906888582	NA	NA	NA	NA
TGCCTACTGAGCTGAAACACAGT	hsa-miR-24	-2.85219653951114	0.0423498798047765	-3.89535578362439	0.00399221095950476	NA	NA	NA	NA
TGGCTCAGTTCAGCAGGAACAGG	hsa-miR-24	-3.38680152579665	0.00338530095864677	NA	NA	NA	NA	NA	NA
CCTATTCTTGATTACTTGTTT	hsa-miR-26	-5.54169057803361	0.00194466821837182	NA	NA	NA	NA	NA	NA
CCTGTTCTCCATTACTTGGCT	hsa-miR-26	-5.41869051839465	0.0234915126231538	NA	NA	NA	NA	NA	NA
TTCAAGTAATCCAGGATAGG	hsa-miR-26	-3.20544828184997	0.000851361292395429	-4.06244570441063	1.18117871364975e-05	NA	NA	NA	NA
TTCAAGTAATCCAGGATAGGCTGT	hsa-miR-26	-2.76081570331845	0.00709749053092618	-2.50179623300558	0.0140799889282654	NA	NA	NA	NA
TTCAAGTAATCCAGGATAGGC	hsa-miR-26	NA	NA	-2.36537638072441	0.0126337023906356	NA	NA	NA	NA
GTTCACAGTGGCTAAGTTCT	hsa-miR-27	2.43406803442661	0.0354071230898822	NA	NA	NA	NA	NA	NA
GTTCACAGTGGCTAAGTTCTGCA	hsa-miR-27	-4.3246861114115	0.00252751328648867	NA	NA	NA	NA	NA	NA
TTCACAGTGGCTAAGTTCTGCA	hsa-miR-27	-1.77831148599388	0.0484611107416179	-2.58881761872644	0.00119942603995823	NA	NA	NA	NA
CAGAGCTTAGCTGATTGGTGAACA	hsa-miR-27	NA	NA	-4.61232988626741	0.00753313780545906	NA	NA	NA	NA
ACTAGATTGTGAGCTCCTGG	hsa-miR-28	-2.53520006119974	0.0336312331727804	-2.73375339148972	0.0151469447793997	NA	NA	NA	NA
ACTAGATTGTGAGCTCCTGGA	hsa-miR-28	-3.68366427403594	0.00129687096306994	-2.81033071415168	0.00838594440456627	NA	NA	NA	NA
CACTAGATTGTGAGCTCCTG	hsa-miR-28	-3.79803525711806	7.60128784683503e-05	-2.14669291848327	0.0193913778788345	NA	NA	NA	NA
CACTAGATTGTGAGCTCCTGG	hsa-miR-28	-2.14515552143609	0.0102458033206964	-1.95165181521298	0.0202556219769008	NA	NA	NA	NA
CACTAGATTGTGAGCTCCTGGA	hsa-miR-28	-2.40348441733113	0.0093551991034416	-3.10068350921604	0.000436186602327314	NA	NA	NA	NA
CACTAGATTGTGAGCTCCTGGAG	hsa-miR-28	-2.67190006154315	0.0133052203468019	-3.66881831117779	0.000342781518142056	NA	NA	NA	NA
CCACTAGATTGTGAGCTCCTGG	hsa-miR-28	-4.91721490466678	0.0244551051332218	NA	NA	NA	NA	NA	NA
AAGGAGCTCACAGTCTATTGAGT	hsa-miR-28	NA	NA	-3.89715698745661	0.0250633681617693	NA	NA	NA	NA
ACCGATTTCTCCTGGTGTTC	hsa-miR-29	-7.28971777096306	0.0019462422233373	-4.06627135007488	0.00267741060472606	NA	NA	NA	NA
ACCGATTTCTCCTGGTGTTCAG	hsa-miR-29	-3.48620520154206	0.00341745758868777	-4.67767244594795	4.15123893089184e-05	NA	NA	NA	NA
ACCGATTTCTCCTGGTGTTCAGA	hsa-miR-29	-5.14476377505011	1.60661858260672e-05	-3.57752741064423	0.00226848916223218	NA	NA	NA	NA
CTAGCACCATCTGAAATCGGTTA	hsa-miR-29	-4.52722672133623	0.00147698071975368	-2.64288416285132	0.025483046910273	NA	NA	NA	NA
GACCGATTTCTCCTGGTGTT	hsa-miR-29	-4.38918235079249	0.00108249465008431	-2.97803995459104	0.0197598339897138	NA	NA	NA	NA
GACCGATTTCTCCTGGTGTTCAG	hsa-miR-29	-2.46982114456231	0.0320232976723	-5.38032947063761	3.12484344813143e-06	NA	NA	NA	NA
TAGCACCATTTGAAATCAGTGTT	hsa-miR-29	-3.02112369576615	0.0237108338185069	-3.76796335086951	0.00492013389775569	NA	NA	NA	NA
TGACCGATTTCTCCTGGTGTT	hsa-miR-29	-5.2514780568849	2.11914416410059e-05	-3.8486189528085	0.00167168499424833	NA	NA	NA	NA
CTAGCACCATCTGAAATCGGT	hsa-miR-29	NA	NA	-3.19295229708472	0.00925477812823762	NA	NA	NA	NA
CTAGCACCATTTGAAATCAGTG	hsa-miR-29	NA	NA	-2.84668450032152	0.0145710575471206	NA	NA	NA	NA
CTAGCACCATTTGAAATCGGTT	hsa-miR-29	NA	NA	-3.03927411714981	0.0419171692259825	NA	NA	NA	NA
GACCGATTTCTCCTGGTGTTCAGA	hsa-miR-29	NA	NA	-4.12075632487572	0.0038259533713953	NA	NA	NA	NA
TAGCACCATTTGAAATCAGTGT	hsa-miR-29	NA	NA	-3.17517606464199	0.0439190420884005	-0.00242414109046947	0.0243974865382477	NA	NA
TGACCGATTTCTCCTGGTGTTC	hsa-miR-29	NA	NA	-4.63454212972131	0.00921571828792868	NA	NA	NA	NA
TGACCGATTTCTCCTGGTGTTCAG	hsa-miR-29	NA	NA	-5.02535490015279	0.000838833319149744	NA	NA	NA	NA
AGGGTTGGGTGGAGGCTCTCC	hsa-miR-296	-4.43047127364296	0.0135608706837733	-7.17845358458403	0.00019058224396015	NA	NA	NA	NA
CTGGGAGAAGGCTGTTTACT	hsa-miR-30	-7.51932156019125	1.10601734546577e-05	NA	NA	NA	NA	NA	NA
CTGGGAGAAGGCTGTTTACTCT	hsa-miR-30	-4.50951629485287	4.58628957890602e-06	-4.77293662424033	3.67061991706061e-07	NA	NA	NA	NA
CTGGGAGAAGGCTGTTTACTCTT	hsa-miR-30	-3.7801297826798	0.00170095327030323	NA	NA	NA	NA	NA	NA
CTTTCAGTCAGATGTTTGCTG	hsa-miR-30	-3.98969060768085	0.0356783229362401	NA	NA	NA	NA	NA	NA
CTTTCAGTCAGATGTTTGCTGC	hsa-miR-30	1.67037153959721	0.00145473591055931	NA	NA	NA	NA	NA	NA
CTTTCAGTCAGATGTTTGCTGCT	hsa-miR-30	-2.90621330807976	0.0173438368181589	NA	NA	NA	NA	NA	NA
CTTTCAGTCGGATGTTTGCAG	hsa-miR-30	-2.54457958342924	0.00536914964475387	-2.11786729664512	0.0227190081992217	NA	NA	NA	NA
CTTTCAGTCGGATGTTTGCAGCT	hsa-miR-30	-3.38012510592275	0.00562138878299697	NA	NA	NA	NA	NA	NA
TGGGAGAAGGCTGTTTACTCT	hsa-miR-30	-4.73241735581824	0.0139794622682432	-3.24546594302802	0.0208071237430064	NA	NA	NA	NA
TGTAAACATCCCCGACTGGAAG	hsa-miR-30	-1.76702510679988	0.004808449289699	-1.6569890052322	0.0103591189667099	NA	NA	NA	NA
TGTAAACATCCCCGACTGGAAGCT	hsa-miR-30	-2.19875917912451	8.04101185415965e-06	-2.62970917153714	6.50730259977635e-09	NA	NA	NA	NA
TGTAAACATCCTACACTCAGCT	hsa-miR-30	-4.13557078546624	2.30989716561643e-05	-4.09830499714337	2.77274045609648e-05	NA	NA	NA	NA
TGTAAACATCCTCGACTGGAAG	hsa-miR-30	-2.07157248396592	0.038274767798581	-2.3320302325359	0.0151858029047038	NA	NA	NA	NA
TGTAAACATCCTCGACTGGAAGC	hsa-miR-30	-2.13688123020722	0.0272792208769698	-2.56684523578966	0.00555435115034389	NA	NA	NA	NA
TGTAAACATCCTCGACTGGAAGCT	hsa-miR-30	-2.65053900581573	0.00040817028314069	-2.71059204126942	0.00031936358416147	NA	NA	NA	NA
TTTCAGTCGGATGTTTGCAGCT	hsa-miR-30	-3.02776238825245	0.0109649336217195	NA	NA	NA	NA	NA	NA
GTAAACATCCTCGACTGGAAG	hsa-miR-30	NA	NA	-4.24545248428743	0.0117035021451861	NA	NA	NA	NA
GTAAACATCCTCGACTGGAAGC	hsa-miR-30	NA	NA	-5.66814740793384	0.0194749092326816	NA	NA	NA	NA
GTAAACATCCTCGACTGGAAGCT	hsa-miR-30	NA	NA	-3.38111986898825	0.00489941260350976	NA	NA	NA	NA
GTAAACATCCTTGACTGGAAGCTG	hsa-miR-30	NA	NA	-4.32701643619821	0.0036572296715024	NA	NA	NA	NA
TGTAAACATCCTACACTCAGC	hsa-miR-30	NA	NA	-3.4263953943275	0.00369976175868409	NA	NA	NA	NA
TGTAAACATCCTACACTCTCA	hsa-miR-30	NA	NA	-2.65597902073236	0.0277374853426367	NA	NA	NA	NA
TGTAAACATCCTACACTCTCAGCT	hsa-miR-30	NA	NA	-1.71522059855971	0.0324545867111506	NA	NA	NA	NA
AGGCAAGATGCTGGCATAGCTG	hsa-miR-31	-2.39712283578544	0.0439264783312772	-2.70813606202759	0.0199724094185735	NA	NA	NA	NA
AGGCAAGATGCTGGCATAGCTGT	hsa-miR-31	-3.07553141269519	0.00865618837936035	NA	NA	NA	NA	NA	NA
TGCTATGCCAACATATTGCCAT	hsa-miR-31	-5.28531250206264	0.00846883679614877	-2.95262431662953	0.0402844279718442	NA	NA	NA	NA
TGCTATGCCAACATATTGCCATC	hsa-miR-31	-3.85045328722041	0.0160727347554592	-3.41708397163345	0.0136058636668202	NA	NA	NA	NA
TGAGGAGATCGTCGAGGTTGG	hsa-miR-3150	-4.52391543254337	0.00298499101954478	-2.84600454972529	0.0189131709440372	NA	NA	NA	NA
AAGGGCTTCCTCTCTGCAGGAC	hsa-miR-3158	-4.90123413386629	0.00435410636293789	-4.1860714007789	0.00301890346308722	NA	NA	NA	NA
AAGGGCTTCCTCTCTGCAGG	hsa-miR-3158	NA	NA	-2.6842659571854	0.0319164233437905	NA	NA	NA	NA
AAGGGCTTCCTCTCTGCAGGA	hsa-miR-3158	NA	NA	-2.37840664824425	0.0277370779909219	NA	NA	NA	NA
TGCACGGCACTGGGGACACGTG	hsa-miR-3177	-7.57205862544006	0.00728648798625069	-8.24209124208899	0.000487186400599063	NA	NA	NA	NA
TATTGCACATTACTAAGTTGC	hsa-miR-32	NA	NA	NA	NA	-6.4411094472282	0.00120594917240465	NA	NA
AAAAGCTGGGTTGAGAGGGT	hsa-miR-320	NA	NA	NA	NA	0.260521955818431	0.0122931288266146	NA	NA
CGCATCCCCTAGGGCATTGGT	hsa-miR-324	-6.14948219621231	0.00611109810597754	-6.57336613327004	0.000588223157987787	NA	NA	NA	NA
CGCATCCCCTAGGGCATTGGTG	hsa-miR-324	-9.3442731169004	4.15512224301644e-08	-8.32986864412342	6.58078613822273e-09	NA	NA	NA	NA
CGCATCCCCTAGGGCATTGGTGT	hsa-miR-324	-7.9045608961885	0.00864945975092203	-4.91143643550876	0.00536276233319913	NA	NA	NA	NA
CCTCTGGGCCCTTCCTCCAG	hsa-miR-326	-3.17336057684675	0.038005845075313	-6.95473510788918	7.35046365920188e-05	NA	NA	NA	NA
CTGGCCCTCTCTGCCCTTCCGTC	hsa-miR-328	-3.68523696253645	0.00169866695991455	NA	NA	NA	NA	NA	NA
TGGCCCTCTCTGCCCTTCCGT	hsa-miR-328	-2.77985584297609	0.0466309251838166	-2.49453911790102	0.0435257862068756	NA	NA	NA	NA
CTGGCCCTCTCTGCCCTTCCGT	hsa-miR-328	NA	NA	-2.31883757252137	0.0260606064040513	-2.3864417081405	0.0337761197837384	NA	NA
TCTCTGGGCCTGTGTCTTAGG	hsa-miR-330	-2.37243713047283	0.016075672440633	NA	NA	NA	NA	NA	NA
CAAAGCACACGGCCTGCAGAGAG	hsa-miR-330	NA	NA	-4.38821448347818	0.000402929287917283	NA	NA	NA	NA
GCAAAGCACACGGCCTGCAGAGA	hsa-miR-330	NA	NA	-4.09657745243955	0.000178299666153785	NA	NA	NA	NA
GCCCCTGGGCCTATCCTAGA	hsa-miR-331	-5.10045477962577	3.03946433523823e-06	-5.64601722324563	3.91319271978565e-08	NA	NA	NA	NA
GCCCCTGGGCCTATCCTAGAA	hsa-miR-331	-6.23530701190882	5.45642040565498e-05	-5.64990861647169	2.45278328554093e-05	NA	NA	NA	NA
GCCCCTGGGCCTATCCTAGAAC	hsa-miR-331	-3.11516236521235	0.00271005784334136	-2.85463196149358	0.00252286933229328	-2.58518377725824	0.00989636000846041	NA	NA
AACAATATCCTGGTGCTGAGT	hsa-miR-338	2.3467993467228	0.0430608834538441	NA	NA	NA	NA	NA	NA
TCCCTGTCCTCCAGGAGCTCA	hsa-miR-339	-8.36093863158977	0.000104306426863148	-4.26350678076833	0.0005752326168373	NA	NA	NA	NA
TGAGCGCCTCGACGACAGAGCC	hsa-miR-339	-3.33239068883578	0.00535922587155336	-3.02974228433086	0.00820002863239772	NA	NA	NA	NA
TGAGCGCCTCGACGACAGAGCCG	hsa-miR-339	-3.14993744451179	0.0156293660358056	NA	NA	NA	NA	NA	NA
TCCCTGTCCTCCAGGAGCTCACG	hsa-miR-339	NA	NA	-2.96687795017246	0.00572507220083963	NA	NA	NA	NA
AATCACTAACCACACGGCCA	hsa-miR-34	-2.53701823456709	0.0119346629658871	-4.25238050571088	3.8637012690506e-06	NA	NA	NA	NA
AATCACTAACCACACGGCCAG	hsa-miR-34	-3.78212045074493	7.96959701675216e-05	-5.91412949662525	1.7652150933222e-11	NA	NA	NA	NA
AATCACTAACCACACGGCCAGG	hsa-miR-34	-4.05106239348116	8.83903322415442e-05	-4.70087460417392	3.16095254599886e-06	NA	NA	NA	NA
AATCACTAACCACACGGCCAGGT	hsa-miR-34	-7.24940782761788	3.78833604736027e-11	-6.5014921803554	1.81915611166683e-10	NA	NA	NA	NA
AATCACTAACCACACGGCCAGGTA	hsa-miR-34	-5.71372014283871	6.68316701712526e-06	-5.44548304006559	1.59984846779435e-06	NA	NA	NA	NA
AATCACTAACTCCACTGCCATC	hsa-miR-34	-2.7523148224398	0.00142669085704056	-3.41150809988297	3.70712547890106e-05	NA	NA	NA	NA
AATCACTAACTCCACTGCCATCA	hsa-miR-34	-4.79140207023461	4.85553227952312e-07	-4.78421865734344	1.09363580138762e-07	NA	NA	NA	NA
AATCACTAACTCCACTGCCATCAA	hsa-miR-34	-5.18374979931777	0.021752127332284	-5.64249782000796	0.00242067544497474	NA	NA	NA	NA
AGGCAGTGTAGTTAGCTGAT	hsa-miR-34	-2.45490011644057	0.0194395989314803	NA	NA	NA	NA	NA	NA
AGGCAGTGTAGTTAGCTGATT	hsa-miR-34	-3.0456387174732	0.000671510312195172	-2.15600076187932	0.0250725896241369	NA	NA	NA	NA
AGGCAGTGTAGTTAGCTGATTG	hsa-miR-34	-3.71483728573384	4.88359378184171e-06	-3.78917050321694	3.33733635083873e-06	NA	NA	NA	NA
AGGCAGTGTAGTTAGCTGATTGC	hsa-miR-34	-3.08184123756668	0.00023011049143662	-3.18541208231298	0.000150145663840412	NA	NA	NA	NA
AGGCAGTGTAGTTAGCTGATTGCT	hsa-miR-34	-2.69794238799542	0.0100558742218848	-2.23192557653246	0.0357749353226158	NA	NA	NA	NA
AGGCAGTGTCATTAGCTGATTGT	hsa-miR-34	-4.0807757575502	0.00113009330636769	-6.03035056635223	5.85414200353635e-07	NA	NA	NA	NA
ATCACTAACCACACGGCCAG	hsa-miR-34	-4.12124322928782	0.000556760270739786	-5.59655258344509	2.08196142234435e-06	NA	NA	NA	NA
ATCACTAACCACACGGCCAGG	hsa-miR-34	-3.9484017105451	9.8856849089362e-05	-5.87700889270628	5.08035909662611e-10	NA	NA	NA	NA
ATCACTAACCACACGGCCAGGT	hsa-miR-34	-6.94401417911544	7.66272070609464e-11	-8.31961106831968	1.16942515862967e-15	NA	NA	NA	NA
ATCACTAACCACACGGCCAGGTA	hsa-miR-34	-5.53196242582812	0.00016743742155211	-5.7455949131248	2.33181038033423e-05	NA	NA	NA	NA
ATCACTAACTCCACTGCCATC	hsa-miR-34	-2.55551215467852	0.00415267043015086	-3.15728760514434	0.000203966847463951	NA	NA	NA	NA
ATCACTAACTCCACTGCCATCA	hsa-miR-34	-2.76682247261794	0.0067957633706372	-4.49951533196578	1.51578596624352e-06	NA	NA	NA	NA
CAATCACTAACTCCACTGCCAT	hsa-miR-34	-2.25717970073875	0.0406332173939828	-3.77150590089295	0.000211052904491697	NA	NA	NA	NA
CAATCACTAACTCCACTGCCATCA	hsa-miR-34	-4.16768327929101	0.000616091784285909	-4.67257503535084	4.90533141893309e-05	NA	NA	NA	NA
CTAGGCAGTGTAGTTAGCTGAT	hsa-miR-34	-2.36558584004788	0.0436653779537922	NA	NA	NA	NA	NA	NA
CTAGGCAGTGTAGTTAGCTGATT	hsa-miR-34	-3.30429677858252	6.05228595266531e-05	-2.62678668824039	0.00234165281607145	NA	NA	NA	NA
TAGGCAGTGTAGTTAGCTGATT	hsa-miR-34	-3.62732485450993	2.32391204392621e-05	-2.60951969128418	0.00456859066874972	NA	NA	NA	NA
TAGGCAGTGTAGTTAGCTGATTG	hsa-miR-34	-3.53943722427932	0.000221942525081701	-3.00259316867111	0.00225225212539532	NA	NA	NA	NA
TAGGCAGTGTAGTTAGCTGATTGC	hsa-miR-34	-5.12510387014847	1.01779191166655e-05	-4.49974504657955	6.05097535908691e-05	NA	NA	NA	NA
TGGCAGTGTCTTAGCTGGTTG	hsa-miR-34	-8.21718376150222	0.00156930224819353	-5.95108401545391	0.000468920064401015	NA	NA	NA	NA
TGGCAGTGTCTTAGCTGGTTGT	hsa-miR-34	-5.09697820333939	1.20574707535891e-07	-6.0158127775293	3.71936384017128e-11	NA	NA	NA	NA
TGGCAGTGTCTTAGCTGGTTGTT	hsa-miR-34	-4.83838047412803	0.00018665894143548	-3.63394360741678	0.00475856540587221	NA	NA	NA	NA
AATCACTAACTCCACTGCCA	hsa-miR-34	NA	NA	-3.75290395402929	0.00147768843188516	NA	NA	NA	NA
AATCACTAACTCCACTGCCAT	hsa-miR-34	NA	NA	-2.93856326720641	0.00887413561511906	NA	NA	NA	NA
ACTAGGCAGTGTAGTTAGCTGATT	hsa-miR-34	NA	NA	-4.68457926764872	0.0061162796678204	NA	NA	NA	NA
AGGCAGTGTCATTAGCTGATT	hsa-miR-34	NA	NA	-5.60920478680161	0.000321861758236743	NA	NA	NA	NA
AGGCAGTGTCATTAGCTGATTG	hsa-miR-34	NA	NA	-4.8147121307931	0.00705719617935593	NA	NA	NA	NA
AGGCAGTGTCATTAGCTGATTGTA	hsa-miR-34	NA	NA	-7.80726093379023	0.000104599910495322	NA	NA	NA	NA
CAATCACTAACTCCACTGCC	hsa-miR-34	NA	NA	-4.20698924725197	0.000437387892386947	NA	NA	NA	NA
CAATCACTAACTCCACTGCCA	hsa-miR-34	NA	NA	-5.21929047619465	5.58308876489439e-06	NA	NA	NA	NA
CAATCACTAACTCCACTGCCATC	hsa-miR-34	NA	NA	-3.20566349666198	0.000619538783547922	NA	NA	NA	NA
TAGGCAGTGTAGTTAGCTGAT	hsa-miR-34	NA	NA	-2.4483286408033	0.0421541078871661	NA	NA	NA	NA
TAGGCAGTGTCATTAGCTGATT	hsa-miR-34	NA	NA	-2.79726044982501	0.0396592678172691	NA	NA	NA	NA
TCACTAACCACACGGCCAGGT	hsa-miR-34	NA	NA	-8.31624274874338	0.000508049209053239	NA	NA	NA	NA
TGGCAGTGTCTTAGCTGGTT	hsa-miR-34	NA	NA	-8.43116690865202	0.000394554366454338	NA	NA	NA	NA
TCACACAGAAATCGCACCCGTC	hsa-miR-342	-3.16258560177636	0.0252010920671319	-2.5133914410456	0.0370059970641203	NA	NA	NA	NA
TCACACAGAAATCGCACCCGTCA	hsa-miR-342	-6.08996168402706	0.0205214811911097	-6.68764914066316	0.00103844558747055	NA	NA	NA	NA
TCTCACACAGAAATCGCACCCGTC	hsa-miR-342	-3.3793654979881	0.000170706985045167	-4.32954951137273	3.38068027846119e-07	NA	NA	NA	NA
TCTCACACAGAAATCGCACCCG	hsa-miR-342	NA	NA	-3.28472601661194	0.01282231261432	NA	NA	NA	NA
TCTCACACAGAAATCGCACCCGT	hsa-miR-342	NA	NA	-4.34464581322363	8.79951499726901e-05	NA	NA	NA	NA
GCTGACTCCTAGTCCAGGGCT	hsa-miR-345	-3.33234229909479	0.00150537213285362	-3.0805891517737	0.00256867230119807	NA	NA	NA	NA
CCCCCAGGTGTGATTCTGATT	hsa-miR-361	-3.24185205038884	0.0387085274325496	-3.00398061968195	0.0366342944125287	NA	NA	NA	NA
TTATCAGAATCTCCAGGGGT	hsa-miR-361	-5.2799860484473	6.18639082865381e-05	-4.15249325625706	0.000741782229844791	NA	NA	NA	NA
TTATCAGAATCTCCAGGGGTACT	hsa-miR-361	-6.05304138308555	0.000412134231391535	-5.11477345454672	0.000194469517770142	NA	NA	NA	NA
TCCCCCAGGTGTGATTCTGA	hsa-miR-361	NA	NA	-2.63030986141749	0.0239562814438933	NA	NA	NA	NA
TCCCCCAGGTGTGATTCTGAT	hsa-miR-361	NA	NA	-2.67684114929841	0.0169087865760057	NA	NA	NA	NA
TCCCCCAGGTGTGATTCTGATT	hsa-miR-361	NA	NA	-2.19096009424733	0.00990267764293728	NA	NA	NA	NA
TCCCCCAGGTGTGATTCTGATTT	hsa-miR-361	NA	NA	-2.0529894360688	0.0403637056214161	NA	NA	NA	NA
TTATCAGAATCTCCAGGGGTA	hsa-miR-361	NA	NA	-3.17004281072044	0.00758041199749349	NA	NA	NA	NA
TTATCAGAATCTCCAGGGGTAC	hsa-miR-361	NA	NA	-3.70923883765223	0.000678454129427539	NA	NA	NA	NA
CCACTTGGATCTGAAGGCTGCC	hsa-miR-3614	NA	NA	2.66708078431909	0.033856171409197	NA	NA	NA	NA
AATCCTTGGAACCTAGGTGTGAGT	hsa-miR-362	-5.30896987374741	0.00053807133908065	-2.96841270121572	0.0221001695561989	NA	NA	NA	NA
CAGGCACGGGAGCTCAGGTGAG	hsa-miR-3622	NA	NA	-6.10377115452909	0.00443378915598544	NA	NA	NA	NA
ATATAATACAACCTGCTAAG	hsa-miR-374	NA	NA	NA	NA	6.73597286903512	0.000144371924272587	4.69420893832066	0.00549600026350626
TTTGTTCGTTCGGCTCGCGT	hsa-miR-375	-2.9246637379913	3.81522253870287e-05	-2.48879233271518	0.000874047535519304	NA	NA	NA	NA
TTTGTTCGTTCGGCTCGCGTG	hsa-miR-375	-1.99855217892829	0.00826255154608883	-2.2394725488789	0.00223670521010423	NA	NA	NA	NA
TTTGTTCGTTCGGCTCGCGTGA	hsa-miR-375	-2.3312629289022	0.000178408244575198	-2.5536788617139	2.57084563801706e-05	-1.61215919829895	0.0431925907891515	NA	NA
TTTTGTTCGTTCGGCTCGCG	hsa-miR-375	-2.98087914121741	0.010020422415806	NA	NA	NA	NA	NA	NA
TTTTGTTCGTTCGGCTCGCGT	hsa-miR-375	-2.64553854705204	0.00872275089523368	-2.23533747944913	0.0234090026999121	NA	NA	NA	NA
TTTTGTTCGTTCGGCTCGCGTGA	hsa-miR-375	-2.6975452776615	0.00287436659768715	-2.24959166893914	0.0137953950211516	NA	NA	NA	NA
TTTTGTTCGTTCGGCTCGCGTG	hsa-miR-375	NA	NA	-2.04488205340468	0.0203079427246086	NA	NA	NA	NA
ACTGGACTTGGAGTCAGAAA	hsa-miR-378	-4.76225509400435	0.000212281932424637	-4.72188980722153	0.000158517719414813	NA	NA	NA	NA
ACTGGACTTGGAGTCAGAAG	hsa-miR-378	-4.65437752801589	0.000196906380398815	-3.2758165913671	0.00949543612699595	NA	NA	NA	NA
ACTGGACTTGGAGTCAGAAGA	hsa-miR-378	-5.12949750965602	4.27084228637596e-05	-5.09665979757475	5.25675559130449e-05	NA	NA	NA	NA
ACTGGACTTGGAGTCAGAAGG	hsa-miR-378	-4.65340409816737	6.69023470240495e-05	-4.17054133668187	0.000462714704035597	NA	NA	NA	NA
ACTGGACTTGGAGTCAGAAGGC	hsa-miR-378	-2.07955581064356	0.0295792092193694	-2.51376849588441	0.00586823246878329	NA	NA	NA	NA
ACTGGACTTGGAGTCAGAAGGCC	hsa-miR-378	-3.19382214332818	0.00112785484262322	-2.49339357442462	0.0139722356619188	NA	NA	NA	NA
ACTGGGCTTGGAGTCAGAAG	hsa-miR-378	-5.4695171844227	0.0338200662187611	NA	NA	NA	NA	NA	NA
CTCCTGACTCCAGGTCCTGTGT	hsa-miR-378	-3.78782196848384	0.0176025485748252	-3.08921087491988	0.0278169857310193	NA	NA	NA	NA
CTGGACTTGGAGTCAGAAGA	hsa-miR-378	-4.5193459889143	0.00198979462646276	-3.75557070510353	0.00796905069475583	NA	NA	NA	NA
CTGGACTTGGAGTCAGAAGG	hsa-miR-378	-5.41357451120333	0.000107140459711822	NA	NA	NA	NA	NA	NA
CTGGACTTGGAGTCAGAAGGC	hsa-miR-378	-2.19273086379794	0.0300449245115913	-2.41819358897835	0.0137024534259117	NA	NA	NA	NA
CTGGACTTGGAGTCAGAAGGCC	hsa-miR-378	-3.40154854300104	0.00226466130940495	-2.7358892856797	0.0139835754485221	NA	NA	NA	NA
ACTGGGCTTGGAGTCAGAAGA	hsa-miR-378	NA	NA	-3.96619826960911	0.0110721735473044	NA	NA	NA	NA
CTCCTGACTCCAGGTCCTGTG	hsa-miR-378	NA	NA	-3.41056206870443	0.036561992232558	NA	NA	NA	NA
TGGTAGACTATGGAACGTAGG	hsa-miR-379	2.63253469631496	0.026393701352107	NA	NA	NA	NA	NA	NA
TCAGGTGTGGAAACTGAGGCAG	hsa-miR-3934	-3.95199585409198	0.0167552944934459	-2.58080714730128	0.0474029715240129	NA	NA	NA	NA
TCAGGTGTGGAAACTGAGGCAGG	hsa-miR-3934	-4.1930706176219	0.00859827511383355	-4.75455924470128	0.0010950398152347	NA	NA	NA	NA
CAGCCCGGATCCCAGCCCACT	hsa-miR-3940	-6.29358190291497	0.0294850082618578	-4.26664585667935	0.0104760759507241	NA	NA	NA	NA
AAGCTCGGTCTGAGGCCCCTCAGT	hsa-miR-423	NA	NA	-1.76087017033971	0.0307463816789332	NA	NA	NA	NA
AGCTCGGTCTGAGGCCCCTCAGT	hsa-miR-423	NA	NA	NA	NA	-1.44729952527746	0.014148400703764	NA	NA
AGCTCGGTCTGAGGCCCCTCAGTC	hsa-miR-423	NA	NA	NA	NA	-2.38825477234783	0.00296884165163434	NA	NA
TGAGGGGCAGAGAGCGAGACTT	hsa-miR-423	NA	NA	NA	NA	NA	NA	-2.10101856500055	0.0183575036604824
AATGACACGATCACTCCCGTT	hsa-miR-425	-2.88737071407585	0.0239125789450237	-3.31563081976161	0.00722576095365418	NA	NA	NA	NA
AATGACACGATCACTCCCGTTG	hsa-miR-425	-3.4297281097836	0.00380972495209148	-3.57382265526282	0.00198777268070901	NA	NA	NA	NA
AATGACACGATCACTCCCGTTGA	hsa-miR-425	-4.00119043221081	0.00117041402249508	-3.08585142617916	0.0118805995781823	NA	NA	NA	NA
AATGACACGATCACTCCCGTTGAG	hsa-miR-425	-3.21192077164381	0.00160175145809532	-3.06508703959135	0.00269749770142913	NA	NA	NA	NA
ATCGGGAATGTCGTGTCCGCC	hsa-miR-425	-3.87805943246414	0.0370790740553384	-3.85027981416487	0.0178548940089467	NA	NA	NA	NA
ATGACACGATCACTCCCGTTGAG	hsa-miR-425	-3.78854929161179	0.000226724794377074	-2.13742226421372	0.0469778343154775	NA	NA	NA	NA
ATGACACGATCACTCCCGTTGAGT	hsa-miR-425	-6.33228038341548	5.15006114035487e-06	-7.4129831463486	3.73691920298903e-09	NA	NA	NA	NA
CATCGGGAATGTCGTGTCCG	hsa-miR-425	-3.59787975737169	0.0426579625521846	-3.27679869213205	0.020677986186761	NA	NA	NA	NA
CATCGGGAATGTCGTGTCCGCC	hsa-miR-425	-4.57847680816987	0.000537083684488576	-4.40467549932025	0.000752178795837136	NA	NA	NA	NA
TGACACGATCACTCCCGTTGAG	hsa-miR-425	-4.0640786287306	0.0498826067858891	-4.63652271966141	0.00784616603114667	NA	NA	NA	NA
TGACACGATCACTCCCGTTGAGT	hsa-miR-425	-5.8191795330981	1.07531778148252e-05	-5.2393948291745	0.000104868429912238	NA	NA	NA	NA
ATGACACGATCACTCCCGTTG	hsa-miR-425	NA	NA	-2.7818675102302	0.0423962053121963	NA	NA	NA	NA
AATACTGTCTGGTAAAACCGT	hsa-miR-429	-4.45545403078764	0.00384869802436822	NA	NA	NA	NA	NA	NA
TAATACTGTCTGGTAAAACCGT	hsa-miR-429	-2.4517351319508	0.00229617504836049	NA	NA	NA	NA	NA	NA
CTAATACTGTCTGGTAAAACCG	hsa-miR-429	NA	NA	-2.88053219544583	0.00457084109513175	NA	NA	NA	NA
TGTTCCTCTGTCTCCCAGACTCTG	hsa-miR-4326	NA	NA	-3.3859436916987	0.0185071229310248	NA	NA	NA	NA
AGTTGCCTTTTTGTTCCCATG	hsa-miR-4423	-4.3161146555041	0.00609200024501596	-9.42509770709268	5.34711205323758e-06	NA	NA	NA	NA
AGTTGCCTTTTTGTTCCCATGC	hsa-miR-4423	-6.17828461151951	0.000252597033083171	-5.37987855037869	0.000182860044869444	NA	NA	NA	NA
AGTTGCCTTTTTGTTCCCATGCT	hsa-miR-4423	-3.17565764415487	0.00596443596543326	-7.79043888939721	4.0404652353929e-05	NA	NA	NA	NA
GTTGCCTTTTTGTTCCCATGCT	hsa-miR-4423	-6.76624121427874	3.0792142049505e-08	-6.96609158727342	2.06914844069889e-09	NA	NA	NA	NA
GTTGCCTTTTTGTTCCCATG	hsa-miR-4423	NA	NA	-5.7736273510414	0.0313143927903692	NA	NA	NA	NA
GTTGCCTTTTTGTTCCCATGC	hsa-miR-4423	NA	NA	-6.98331125700339	0.00868692094128625	NA	NA	NA	NA
CAGGGCTGGCAGTGACATGGGT	hsa-miR-4446	-3.64070917836544	0.00733446366716919	NA	NA	NA	NA	NA	NA
AGCCACAACTACCCTGCCACT	hsa-miR-449	NA	NA	-4.00371786730671	0.0162827300621465	NA	NA	NA	NA
AGGCAGTGTATTGCTAGCGGCT	hsa-miR-449	NA	NA	-2.56115345168668	0.0477237391196827	NA	NA	NA	NA
CAGCCACAACTACCCTGCCACT	hsa-miR-449	NA	NA	-2.30448945300565	0.0427514305679496	NA	NA	NA	NA
AGGCAGTGTATTGTTAGCTGGC	hsa-miR-449	NA	NA	NA	NA	3.00250660152273	0.0253987114080382	2.39500191728821	0.0476363749292247
TAGGCAGTGTATTGCTAGCGGC	hsa-miR-449	NA	NA	NA	NA	3.45266406383649	0.0293818669244464	3.16172728022882	0.0249117827546219
CGGCTAACATGCAACTGCTGTC	hsa-miR-449	NA	NA	NA	NA	NA	NA	2.38322010145856	0.0161082586351553
TTTTGCGATGTGTTCCTAATA	hsa-miR-450	3.57305773077807	0.0350204806405848	5.20181366373494	0.00129391900077806	NA	NA	NA	NA
AAACCGTTACCATTACTGAGTTT	hsa-miR-451	NA	NA	3.83161370692469	0.0110491340621339	3.13729516491235	0.0493084276703234	NA	NA
AACTGTTTGCAGAGGAAACTGA	hsa-miR-452	-3.78922945347714	0.00385849658210376	-4.78031099550132	0.000169204598810878	NA	NA	NA	NA
AACTGTTTGCAGAGGAAACTGAG	hsa-miR-452	-3.79954844903871	0.00248510465604343	NA	NA	NA	NA	NA	NA
AACTGTTTGCAGAGGAAACTGAGA	hsa-miR-452	-4.99756245684293	0.000398313258650887	-4.85514881690691	0.000448427783016811	NA	NA	NA	NA
CTGTTTGCAGAGGAAACTGAGA	hsa-miR-452	-5.77491476062711	0.0020446470308665	-3.38560353441262	0.0250282462855179	NA	NA	NA	NA
TGTTTGCAGAGGAAACTGAGA	hsa-miR-452	-2.94323033400367	0.0225406427843445	-4.67197899467211	0.000235456956448766	NA	NA	NA	NA
TGTTTGCAGAGGAAACTGAGAC	hsa-miR-452	-3.48800017288812	0.0111152797824929	NA	NA	NA	NA	NA	NA
TGTTTGCAGAGGAAACTGAGACT	hsa-miR-452	-3.6367887513551	0.00729876308097159	-5.70862710805505	5.40952933348278e-05	NA	NA	NA	NA
AACTGTTTGCAGAGGAAACTG	hsa-miR-452	NA	NA	-3.6370148078706	0.0279124870597088	NA	NA	NA	NA
TGTTTGCAGAGGAAACTGAG	hsa-miR-452	NA	NA	-3.42831638224612	0.0142017197712685	NA	NA	NA	NA
TCTGTGAGACCAAAGAACTACT	hsa-miR-4677	NA	NA	-3.21373125613011	0.0188840166468222	NA	NA	NA	NA
TGGAGATCCAGTGCTCGCCCGA	hsa-miR-4683	NA	NA	NA	NA	NA	NA	-6.52830227532512	0.0255613267400088
TCAGGCTCAGTCCCCTCCCGA	hsa-miR-484	-3.44525656606939	0.00402354050050511	NA	NA	NA	NA	NA	NA
TCCTGTACTGAGCTGCCCCGAGC	hsa-miR-486	2.80012428484498	0.0176087575581972	NA	NA	NA	NA	NA	NA
AGTGGGGAACCCTTCCATGAGG	hsa-miR-491	-9.13670563702099	0.00350703598574422	-5.99325482221498	0.00286168237789966	NA	NA	NA	NA
AGTGGGGAACCCTTCCATGAGGA	hsa-miR-491	-9.36297692405598	0.000738407668334736	-5.15142708318108	0.00238541195655685	NA	NA	NA	NA
AATGCACCTGGGCAAGGATT	hsa-miR-500	-3.38969509743191	0.0441233972508465	NA	NA	NA	NA	NA	NA
AATGCACCTGGGCAAGGATTCT	hsa-miR-500	-4.32213214551112	0.00225789555057537	-3.29442602744374	0.00759291815066357	NA	NA	NA	NA
ATGCACCTGGGCAAGGATTC	hsa-miR-500	-6.6535128268933	0.0085088867092338	-2.69393087999703	0.0357690698984756	NA	NA	NA	NA
ATGCACCTGGGCAAGGATTCTGA	hsa-miR-500	-2.92599940751834	0.0209398688275942	-2.83200292782492	0.0166621282964687	NA	NA	NA	NA
AATGCACCTGGGCAAGGATTC	hsa-miR-500	NA	NA	-2.9066159473971	0.0132232997887443	NA	NA	NA	NA
ATGCACCTGGGCAAGGATTCTG	hsa-miR-500	NA	NA	-2.66964994574678	0.0127842960188778	NA	NA	NA	NA
AATGCACCCGGGCAAGGATTCTG	hsa-miR-501	-2.73670251656254	0.0224366588795501	-3.07684100620678	0.00534846152249786	NA	NA	NA	NA
AATGCACCTGGGCAAGGATTCA	hsa-miR-502	NA	NA	-2.02883360573078	0.0407635450714548	NA	NA	NA	NA
TGATTGACACTTCTGTGAGTAGA	hsa-miR-514	NA	NA	-3.50511523745942	0.0163450174785657	NA	NA	NA	NA
ATGCCTTGAGTGTAGGACCG	hsa-miR-532	-4.43591508594997	0.0477008159025383	-2.80954173987816	0.0487098440087707	NA	NA	NA	NA
ATGCCTTGAGTGTAGGACCGT	hsa-miR-532	-2.79016710950781	0.0064249872397509	NA	NA	NA	NA	NA	NA
ATGCCTTGAGTGTAGGACCGTT	hsa-miR-532	-3.81217718090699	0.0321854535129637	-3.23062235638876	0.0292224579900187	NA	NA	NA	NA
CATGCCTTGAGTGTAGGACCGT	hsa-miR-532	-2.15286707155999	0.00608491447839128	-1.85095782533479	0.0245227631127824	NA	NA	NA	NA
CATGCCTTGAGTGTAGGACCGTT	hsa-miR-532	-4.45466977282219	2.35989533607904e-06	-3.17652280131546	0.000841486448684604	NA	NA	NA	NA
CCTCCCACACCCAAGGCTTGCA	hsa-miR-532	-3.44961888875011	0.0210600021997673	-3.20425491367265	0.0117344595832571	NA	NA	NA	NA
CATGCCTTGAGTGTAGGACC	hsa-miR-532	NA	NA	-2.89663988222089	0.0410756725103105	NA	NA	NA	NA
CATGCCTTGAGTGTAGGACCG	hsa-miR-532	NA	NA	-2.96094400968761	0.00568796934059644	NA	NA	NA	NA
CCTCCCACACCCAAGGCTTG	hsa-miR-532	NA	NA	-4.3720010652456	0.00187735775691637	NA	NA	NA	NA
AAAAGTGATTGTGGTTTTTGCT	hsa-miR-548	-5.61411650008185	0.0118193249382973	NA	NA	NA	NA	NA	NA
CACGCTCATGCACACACCCACA	hsa-miR-574	-2.43985277798525	0.025376035821854	NA	NA	NA	NA	NA	NA
TGAGTGTGTGTGTGTGAGTG	hsa-miR-574	-5.25115191053657	0.00220122364075757	NA	NA	NA	NA	NA	NA
TGAGTGTGTGTGTGTGAGTGT	hsa-miR-574	-3.21763453559804	0.00161455407520099	-4.80341201414744	8.08079476910927e-07	NA	NA	NA	NA
TGAGTGTGTGTGTGTGAGTGTG	hsa-miR-574	-2.55968629641498	0.0481539603772173	NA	NA	NA	NA	NA	NA
TGAGTGTGTGTGTGTGAGTGTGTG	hsa-miR-574	-4.08915232559797	0.000260226724414923	-4.03756102315038	0.000219488173055944	NA	NA	NA	NA
CACGCTCATGCACACACCCA	hsa-miR-574	NA	NA	-3.4758479204766	0.0196997627203661	NA	NA	NA	NA
TGAGTGTGTGTGTGTGAGTGTGT	hsa-miR-574	NA	NA	-3.12562261040908	0.0141913979687249	NA	NA	NA	NA
AAGATGTGGAAAAATTGGAA	hsa-miR-576	-4.00319013323891	0.0337140633189533	NA	NA	NA	NA	NA	NA
AAGATGTGGAAAAATTGGAAT	hsa-miR-576	-3.08444719105611	0.029327261337368	NA	NA	NA	NA	NA	NA
AAGATGTGGAAAAATTGGAATC	hsa-miR-576	-3.22984018067177	0.00992226960139152	NA	NA	NA	NA	NA	NA
ATTCTAATTTCTCCACGTCT	hsa-miR-576	NA	NA	NA	NA	7.0279553381242	0.0255477578864474	NA	NA
TGAGAACCACGTCTGCTCTG	hsa-miR-589	-4.77439462774601	0.000395180144552514	-3.26083473661953	0.00426687096732964	NA	NA	NA	NA
TGAGAACCACGTCTGCTCTGA	hsa-miR-589	-3.88100737058292	0.00177056839429403	-3.4775999507186	0.00363205518637463	NA	NA	NA	NA
TGAGAACCACGTCTGCTCTGAG	hsa-miR-589	-6.05302112831204	0.000305052266401105	-2.40890004471436	0.0474909561539257	NA	NA	NA	NA
CTGGGTTTACGTTGGGAGAACT	hsa-miR-629	-6.12939610019377	0.0450746346938808	NA	NA	NA	NA	NA	NA
TGGGTTTACGTTGGGAGAACTTT	hsa-miR-629	NA	NA	-3.09149143623844	0.0326903200373865	NA	NA	NA	NA
GTCCCTCTCCAAATGTGTCTTG	hsa-miR-642	-3.4841927317202	0.00105543304495165	-8.5567473444693	1.61076532783375e-08	-2.41239306097033	0.0126376067088184	NA	NA
TTTAGGATAAGCTTGACTTTTG	hsa-miR-651	NA	NA	-2.73570299968114	0.0304460420882373	NA	NA	NA	NA
AATGGCGCCACTAGGGTTGTG	hsa-miR-652	-4.53419470033832	3.75578142889955e-05	-3.02675625357849	0.00603354094447661	NA	NA	NA	NA
AATGGCGCCACTAGGGTTGTGC	hsa-miR-652	-5.10621524124174	3.76557220740288e-05	-4.74008268728796	0.000200084747204516	NA	NA	NA	NA
AATGGCGCCACTAGGGTTGT	hsa-miR-652	NA	NA	-4.27772143830407	0.0019589787679353	NA	NA	NA	NA
AGGACCTTCCCTGAACCAAGGA	hsa-miR-659	-2.99336727810956	0.00529933577905445	NA	NA	NA	NA	NA	NA
TACCCATTGCATATCGGAGTTG	hsa-miR-660	NA	NA	-3.82885843930746	0.0119197903427511	NA	NA	NA	NA
TGGGCTAAGGGAGATGATTGGGT	hsa-miR-664	-4.32801893605982	0.0485708368999424	NA	NA	NA	NA	NA	NA
ACTGGCTAGGGAAAATGATTG	hsa-miR-664	NA	NA	-5.71930685037883	0.000200895772927584	NA	NA	NA	NA
ACTGGCTAGGGAAAATGATTGG	hsa-miR-664	NA	NA	-3.65985669587263	0.00215179654784815	NA	NA	NA	NA
ACTGGCTAGGGAAAATGATTGGA	hsa-miR-664	NA	NA	-3.08817872652406	0.0233121686784702	NA	NA	NA	NA
CTGGCTAGGGAAAATGATTGGA	hsa-miR-664	NA	NA	-2.43804714401532	0.0328496443366445	NA	NA	NA	NA
AGGAAGCCCTGGAGGGGCTGGAG	hsa-miR-671	-5.83806883995941	0.000395213927126259	-5.28548508906989	0.00021640994109561	NA	NA	NA	NA
AGGAAGCCCTGGAGGGGCTGGAGG	hsa-miR-671	-6.14563469371016	1.6207960845833e-05	-5.66147934682101	3.08602912552385e-05	NA	NA	NA	NA
TGGGCCCGCGGCGGGCGTGGG	hsa-miR-6724	NA	NA	-6.71254223587438	0.0140562167003339	NA	NA	NA	NA
CTGTCCTAAGGTTGTTGAGTT	hsa-miR-676	NA	NA	-4.41085461301583	0.00274587216452794	NA	NA	NA	NA
TGGAAGACTAGTGATTTTGTT	hsa-miR-7	NA	NA	-2.2039825913421	0.0366807866994303	NA	NA	NA	NA
AACTAGACTGTGAGCTTCTA	hsa-miR-708	-2.83529835630891	0.0374130973705126	NA	NA	NA	NA	NA	NA
AACTAGACTGTGAGCTTCTAG	hsa-miR-708	-4.95005954568361	0.00311470214809647	NA	NA	NA	NA	NA	NA
AACTAGACTGTGAGCTTCTAGA	hsa-miR-708	-5.14724166330423	0.000908949360863446	-3.44615209137706	0.0158969137177623	NA	NA	NA	NA
AAGGAGCTTACAATCTAGCTGGG	hsa-miR-708	-2.47576515747772	0.0319476722653517	-3.66640460742784	0.000762862914996082	NA	NA	NA	NA
CAACTAGACTGTGAGCTTCTAGA	hsa-miR-708	-4.90476665057494	0.00109549725131658	-5.22636103728235	0.000205885810786232	NA	NA	NA	NA
AAGGAGCTTACAATCTAGCTGG	hsa-miR-708	NA	NA	-2.93241184152125	0.0483658821857857	NA	NA	NA	NA
ACTAGACTGTGAGCTTCTAGA	hsa-miR-708	NA	NA	-5.83475843796216	0.000527121130005477	NA	NA	NA	NA
CAACTAGACTGTGAGCTTCTA	hsa-miR-708	NA	NA	-3.09759585477632	0.00132463933900793	NA	NA	NA	NA
CGGCTCTGGGTCTGTGGGGAGC	hsa-miR-760	NA	NA	-4.00764268666194	0.0253071242512618	NA	NA	NA	NA
CTGAGACCTCTGGGTTCTGAGCT	hsa-miR-769	-6.62190888517101	0.0363494385898739	-7.39376874938627	0.00410383548661447	NA	NA	NA	NA
CTGGGATCTCCGGGGTCTTGGTT	hsa-miR-769	-8.87219972770907	0.00340841742625497	-5.46656406754746	0.00380949154333095	NA	NA	NA	NA
TGAGACCTCTGGGTTCTGAG	hsa-miR-769	-5.85127252141373	1.45385011885456e-06	-4.98755482220076	2.87756895529479e-05	NA	NA	NA	NA
TGAGACCTCTGGGTTCTGAGC	hsa-miR-769	-3.80334714454631	3.83192248850936e-05	-3.50533326395962	0.000130837748589712	NA	NA	NA	NA
TGAGACCTCTGGGTTCTGAGCT	hsa-miR-769	-3.56361805912494	0.00034472644588535	-3.72879871974358	0.000175377523172221	NA	NA	NA	NA
TGGGATCTCCGGGGTCTTGGTT	hsa-miR-769	-1.44818766875969	0.0329724024463915	NA	NA	NA	NA	NA	NA
TGCTGATTCCTGGGCTCTGACC	hsa-miR-769	NA	NA	-7.07594869886996	0.0200948719449666	NA	NA	NA	NA
CTGCCCTGGCCCGAGGGACCGA	hsa-miR-874	-4.15023307239305	0.000850959678963777	-5.59866510921897	3.8095290714262e-06	NA	NA	NA	NA
CTGCCCTGGCCCGAGGGACCGACT	hsa-miR-874	-2.90967011868933	0.0298239142344619	-5.50829107388487	4.41397628652239e-05	NA	NA	NA	NA
CTGCCCTGGCCCGAGGGACCGAC	hsa-miR-874	NA	NA	-2.4031012370253	0.0486575958345639	NA	NA	NA	NA
GTGAACGGGCGCCATCCCGAGGCT	hsa-miR-887	-9.72645918566841	2.48364694911697e-05	-10.0812253687494	1.28811611286646e-06	-3.99305188900018	0.0240369028153865	NA	NA
TCCTTGGGAGCCCTGTTAGACT	hsa-miR-887	-4.06984140874941	0.0253265385364441	-4.97305407576787	0.00283281156267437	NA	NA	NA	NA
TATTGCACTCGTCCCGGCCT	hsa-miR-92	-2.31788359147093	0.0068071076792438	-3.05580852800385	0.000140994492977678	NA	NA	NA	NA
ATATTGCACTCGTCCCGGCCT	hsa-miR-92	NA	NA	-3.17449372672329	0.0114837774738619	NA	NA	NA	NA
ATTGCACTCGTCCCGGCCTC	hsa-miR-92	NA	NA	-6.65562505327643	0.00458967063499161	NA	NA	NA	NA
ATTGCACTCGTCCCGGCCTCC	hsa-miR-92	NA	NA	-3.71783249865276	0.00716052978034154	NA	NA	NA	NA
TATTGCACTCGTCCCGGCCTC	hsa-miR-92	NA	NA	-1.75014722314566	0.0485049990882425	NA	NA	NA	NA
TATTGCACTTGTCCCGGCCT	hsa-miR-92	NA	NA	-2.17904687226974	0.0394685125620671	NA	NA	NA	NA
ACTGCTGAGCTAGCACTTCCCG	hsa-miR-93	-3.56331222135066	0.0291696975873935	-3.91324175337532	0.00553971459180578	NA	NA	NA	NA
CAAAGTGCTGTTCGTGCAGGT	hsa-miR-93	-3.21223820605412	0.0106766016022073	NA	NA	NA	NA	NA	NA
CAAAGTGCTGTTCGTGCAGGTA	hsa-miR-93	-3.00821458547088	0.0104021611867944	-3.95942367732201	0.00156256477759643	NA	NA	NA	NA
CAAAGTGCTGTTCGTGCAGGTAGT	hsa-miR-93	-2.67362521353321	0.0153837911979056	NA	NA	NA	NA	NA	NA
CACCCGGCTGTGTGCACATGTG	hsa-miR-941	-3.46527724879595	0.00183387591737491	-2.35399692862611	0.0370059970641203	NA	NA	NA	NA
TTTGGCACTAGCACATTTTTGCT	hsa-miR-96	-2.18204323213757	0.0323473780804551	-2.33865227129797	0.0194139852452609	NA	NA	NA	NA
TTTGGCACTAGCACATTTTTG	hsa-miR-96	NA	NA	-4.554390864484	0.00538051132827894	NA	NA	NA	NA
AACCCGTAGATCCGATCTTGTGGT	hsa-miR-99	-5.7682455265063	0.0348225498309379	-3.62540634330193	0.0124102527948973	NA	NA	NA	NA
CAAGCTCGTGTCTGTGGGTC	hsa-miR-99	-4.35901106368026	0.00130457688502116	-2.79876433085149	0.023281502670026	NA	NA	NA	NA
CAAGCTCGTGTCTGTGGGTCC	hsa-miR-99	-2.85865575685621	0.0176651944727572	NA	NA	NA	NA	NA	NA
CAAGCTCGTGTCTGTGGGTCCG	hsa-miR-99	-2.34214683449605	0.010639217446198	NA	NA	NA	NA	NA	NA
CAAGCTCGTGTCTGTGGGTCCGT	hsa-miR-99	-3.55530714832362	0.000308236248462575	-4.25922991914744	5.74789777217317e-06	NA	NA	NA	NA
CACCCGTAGAACCGACCTTG	hsa-miR-99	-2.03551622438755	0.00982402854455343	-3.10486848891615	6.90104554529417e-06	NA	NA	NA	NA
CACCCGTAGAACCGACCTTGCGG	hsa-miR-99	-3.20495771232313	0.023407062686022	NA	NA	NA	NA	NA	NA
CACCCGTAGAACCGACCTTGCG	hsa-miR-99	NA	NA	-1.73257388848544	0.0161967548159282	NA	NA	NA	NA
Note: miRNA families with consistent differential expression in the four groups analyzed are highlighted in gray.
