# Supplementary material for: SARS-CoV-2 remodels the landscape of small non-coding RNAs with infection time and symptom severity
Source: NPJ Syst Biol Appl. 2024 Apr 17;10:41. doi: 10.1038/s41540-024-00367-z (PMC11024147; doi:10.1038/s41540-024-00367-z)
Supplement: Supplementary file 8 — Supplementary Table 6 [file 41540_2024_367_MOESM8_ESM.xls]

## Sheet: miRNA_targets_supp.txt
Supplementary Table 6: Detailed description of the targets of consistently responsive miRNAs.
Condition	miRNA_ID	miRTarBase ID	Species (miRNA)	Target Gene	Target Gene (Entrez ID)	Species (Target Gene)	Experiments	Support Type	References (PMID)
Severe	hsa-let-7b-5p	MIRT054122	Homo sapiens	CPEB3	22849	Homo sapiens	Luciferase reporter assay//Microarray//qRT-PCR	Functional MTI	22995917
Severe	hsa-let-7b-5p	MIRT054123	Homo sapiens	ACVR1	90	Homo sapiens	Luciferase reporter assay//Microarray//qRT-PCR	Non-Functional MTI	22995917
Severe	hsa-let-7b-5p	MIRT002296	Homo sapiens	CDC25A	993	Homo sapiens	Luciferase reporter assay//Microarray//Western blot	Functional MTI	17699775
Severe	hsa-let-7b-5p	MIRT735481	Homo sapiens	E2F2	1870	Homo sapiens	Immunofluorescence//Luciferase reporter assay//qRT-PCR//Western blot	Functional MTI	27520092
Severe	hsa-let-7b-5p	MIRT001229	Homo sapiens	CDC34	997	Homo sapiens	Luciferase reporter assay//Western blot	Functional MTI	19126550
Severe	hsa-let-7b-5p	MIRT002484	Homo sapiens	CCND1	595	Homo sapiens	Immunoblot//Immunofluorescence//Luciferase reporter assay//qRT-PCR//Reporter assay;Other	Functional MTI	18379589
Severe	hsa-let-7b-5p	MIRT003835	Homo sapiens	CCND2	894	Homo sapiens	Immunohistochemistry//Luciferase reporter assay//QRTPCR//Western blot	Functional MTI	23482325
Severe	hsa-let-7b-5p	MIRT736797	Homo sapiens	SNHG16	100507246	Homo sapiens	Luciferase reporter assay//Western blotting//qRT-PCR	NA	31696971
Severe	hsa-let-7b-5p	MIRT054121	Homo sapiens	CPEB1	64506	Homo sapiens	Luciferase reporter assay//Microarray//qRT-PCR	Functional MTI	22995917
Severe	hsa-let-7b-5p	MIRT734444	Homo sapiens	STAT1	6772	Homo sapiens	ELISA//Luciferase reporter assay//qRT-PCR	NA	33005103
Severe	hsa-let-7b-5p	MIRT054120	Homo sapiens	COL3A1	1281	Homo sapiens	Luciferase reporter assay//Microarray//qRT-PCR	Functional MTI	22995917
Severe	hsa-let-7b-5p	MIRT003836	Homo sapiens	NRAS	4893	Homo sapiens	Luciferase reporter assay//Immunohistochemistry//qRT-PCR//Proteomics//Other	NA	17699775
Severe	hsa-let-7b-5p	MIRT734445	Homo sapiens	STAT5A	6776	Homo sapiens	ELISA//Luciferase reporter assay//qRT-PCR	NA	33005103
Severe	hsa-let-7b-5p	MIRT733316	Homo sapiens	EZH2	2146	Homo sapiens	qRT-PCR//Western blot	Functional MTI	25611389
Severe	hsa-let-7b-5p	MIRT006875	Homo sapiens	CYP2J2	1573	Homo sapiens	Luciferase reporter assay//qRT-PCR//Western blot	Functional MTI	22761738
Severe	hsa-let-7b-5p	MIRT004618	Homo sapiens	NR2E1	7101	Homo sapiens	immunoblot//Luciferase reporter assay//Northern blot//Western blot	Functional MTI	20133835
Severe	hsa-let-7b-5p	MIRT735895	Homo sapiens	HAS2	3037	Homo sapiens	Luciferase reporter assay//Western blotting//qRT-PCR//Flow cytometry	NA	31736114
Severe	hsa-let-7b-5p	MIRT736798	Homo sapiens	CDC25B	994	Homo sapiens	Luciferase reporter assay//Western blotting//qRT-PCR	NA	31696971
Severe	hsa-let-7b-5p	MIRT054075	Homo sapiens	IGF1R	3480	Homo sapiens	Immunohistochemistry//Luciferase reporter assay//QRTPCR//Western blot	Functional MTI	23482325
Severe	hsa-let-7b-5p	MIRT003999	Homo sapiens	CCNA2	890	Homo sapiens	Immunoblot//Immunofluorescence//Luciferase reporter assay//qRT-PCR	Functional MTI	18379589
Severe	hsa-let-7b-5p	MIRT437975	Homo sapiens	CTHRC1	115908	Homo sapiens	Luciferase reporter assay//qRT-PCR//Western blot	Functional MTI	25510669
Severe	hsa-let-7b-5p	MIRT005241	Homo sapiens	IGF2BP2	10644	Homo sapiens	Immunohistochemistry//Luciferase reporter assay//QRTPCR//Western blot	Functional MTI	23482325
Severe	hsa-let-7b-5p	MIRT437977	Homo sapiens	AKT2	208	Homo sapiens	Luciferase reporter assay//qRT-PCR//Western blot	Functional MTI	25288334
Severe	hsa-let-7b-5p	MIRT001653	Homo sapiens	ANAPC1	64682	Homo sapiens	Microarray//qRT-PCR//Western blot	Functional MTI	26540468
Severe	hsa-let-7b-5p	MIRT438635	Homo sapiens	TNFRSF10B	8795	Homo sapiens	qRT-PCR//Western blot	Functional MTI	24120475
Severe	hsa-let-7b-5p	MIRT001621	Homo sapiens	IGF2BP1	10642	Homo sapiens	Immunoblot//qRT-PCR//Western blot	Functional MTI	21252116
Severe	hsa-let-7b-5p	MIRT054124	Homo sapiens	LRIG1	26018	Homo sapiens	Luciferase reporter assay//Microarray//qRT-PCR	Non-Functional MTI	22995917
Severe	hsa-let-7b-5p	MIRT052100	Homo sapiens	2001-08-01	26523	Homo sapiens	Immunohistochemistry//Immunoprecipitaion//Luciferase reporter assay//Northern blot//qRT-PCR//Western blot	Functional MTI	23426184
Severe	hsa-let-7b-5p	MIRT004614	Homo sapiens	IFNB1	3456	Homo sapiens	ELISA//Luciferase reporter assay//qRT-PCR	Functional MTI	20130213
Severe	hsa-let-7b-5p	MIRT002297	Homo sapiens	CDK6	1021	Homo sapiens	Luciferase reporter assay//Microarray//Western blot	Functional MTI	17699775
Severe	hsa-let-7b-5p	MIRT004955	Homo sapiens	PDGFRA	5156	Homo sapiens	Luciferase reporter assay//Microarray//qRT-PCR	Non-Functional MTI	22995917
Severe	hsa-let-7b-5p	MIRT001625	Homo sapiens	HMGA1	3159	Homo sapiens	Luciferase reporter assay//Microarray//qRT-PCR//Western blot	Functional MTI	23798998
Severe	hsa-let-7b-5p	MIRT732542	Homo sapiens	LGR4	55366	Homo sapiens	Flow//Luciferase reporter assay//qRT-PCR//Western blot	Functional MTI	27179410
Severe	hsa-let-7b-5p	MIRT054125	Homo sapiens	CPEB4	80315	Homo sapiens	Luciferase reporter assay//Microarray//qRT-PCR	Non-Functional MTI	22995917
Severe	hsa-let-7b-5p	MIRT005513	Homo sapiens	PRDM1	639	Homo sapiens	Immunohistochemistry//Luciferase reporter assay//qRT-PCR//Western blot	Functional MTI	20651244
Severe	hsa-let-7b-5p	MIRT006057	Homo sapiens	HRAS	3265	Homo sapiens	Immunoblot//qRT-PCR//Western blot	Functional MTI	21252116
Severe	hsa-let-7b-5p	MIRT002082	Homo sapiens	HMGA2	8091	Homo sapiens	Luciferase reporter assay//qRT-PCR	Functional MTI	17437991
Severe	hsa-let-7b-5p	MIRT052219	Homo sapiens	IRS2	8660	Homo sapiens	Flow//Luciferase reporter assay//qRT-PCR//Western blot	Functional MTI	24810113
Severe	hsa-let-7c-5p	MIRT054066	Homo sapiens	ITGB3	3690	Homo sapiens	Immunocytochemistry//Luciferase reporter assay//qRT-PCR//Western blot	Functional MTI	23981581
Severe	hsa-let-7c-5p	MIRT737315	Homo sapiens	CORO1C	23603	Homo sapiens	Luciferase reporter assay//Western blotting//Immunoprecipitaion (IP)//Immunohistochemistry (IHC)//RNA-seq//qRT-PCR	NA	32487167
Severe	hsa-let-7c-5p	MIRT438664	Homo sapiens	TRIB2	28951	Homo sapiens	Flow//GFP reporter assay//qRT-PCR//Western blot	Functional MTI	23850892
Severe	hsa-let-7c-5p	MIRT004531	Homo sapiens	NRAS	4893	Homo sapiens	Microarray//Northern blot//qRT-PCR//Western blot	Functional MTI	15766527
Severe	hsa-let-7c-5p	MIRT004491	Homo sapiens	BCL2L1	598	Homo sapiens	Luciferase reporter assay//qRT-PCR//Western blot	Functional MTI	20347499
Severe	hsa-let-7c-5p	MIRT054365	Homo sapiens	IL10	3586	Homo sapiens	Luciferase reporter assay//qRT-PCR	Functional MTI	22835429
Severe	hsa-let-7c-5p	MIRT000408	Homo sapiens	CDC25A	993	Homo sapiens	Immunohistochemistry//Luciferase reporter assay//qRT-PCR//Western blot	Functional MTI	25909324
Severe	hsa-let-7c-5p	MIRT735135	Homo sapiens	CASP3	836	Homo sapiens	Luciferase reporter assay//qRT-PCR//Western blot	Functional MTI	25934573
Severe	hsa-let-7c-5p	MIRT731260	Homo sapiens	NUMB	8650	Homo sapiens	Immunofluorescence//Luciferase reporter assay//qRT-PCR//Western blot	Functional MTI	27521217
Severe	hsa-let-7c-5p	MIRT053087	Homo sapiens	IGF1R	3480	Homo sapiens	Luciferase reporter assay//qRT-PCR//Western blot	Functional MTI	23503464
Severe	hsa-let-7c-5p	MIRT002322	Homo sapiens	HMGA2	8091	Homo sapiens	qRT-PCR//Western blot//Luciferase reporter assay	Functional MTI	17600087
Severe	hsa-let-7c-5p	MIRT000687	Homo sapiens	TGFBR1	7046	Homo sapiens	qRT-PCR//Luciferase reporter assay//Western blot	Functional MTI	19841744
Severe	hsa-let-7c-5p	MIRT003748	Homo sapiens	MYC	4609	Homo sapiens	Luciferase reporter assay//Northern blot//Western blot	Functional MTI	17877811
Severe	hsa-let-7c-5p	MIRT054069	Homo sapiens	MAP4K3	8491	Homo sapiens	Immunocytochemistry//Luciferase reporter assay//qRT-PCR//Western blot	Functional MTI	23981581
Severe	hsa-let-7c-5p	MIRT438622	Homo sapiens	PBX2	5089	Homo sapiens	Luciferase reporter assay//qRT-PCR//Western blot	Functional MTI	22964640
Severe	hsa-let-7c-5p	MIRT438050	Homo sapiens	IL6	3569	Homo sapiens	Luciferase reporter assay//qRT-PCR//ELISA	Functional MTI	23977098
Severe	hsa-let-7c-5p	MIRT051847	Homo sapiens	2001-08-01	26523	Homo sapiens	Immunohistochemistry//Immunoprecipitaion//Luciferase reporter assay//Northern blot//qRT-PCR//Western blot	Functional MTI	23426184
Severe	hsa-let-7c-5p	MIRT438634	Homo sapiens	TNFRSF10B	8795	Homo sapiens	qRT-PCR//Western blot	Functional MTI	24120475
Severe	hsa-let-7d-3p	NA	NA	NA	NA	NA	NA	NA	NA
Severe	hsa-let-7f-5p	MIRT437856	Homo sapiens	2001-08-01	26523	Homo sapiens	Immunohistochemistry//Immunoprecipitaion//Luciferase reporter assay//Northern blot//qRT-PCR//Western blot	Functional MTI	23426184
Severe	hsa-let-7f-5p	MIRT032092	Homo sapiens	CCND1	595	Homo sapiens	qRT-PCR//Luciferase reporter assay//PAR-CLIP	NA	23592263
Severe	hsa-let-7f-5p	MIRT053474	Homo sapiens	MYH9	4627	Homo sapiens	Immunohistochemistry//Luciferase reporter assay//qRT-PCR//Western blot	Functional MTI	21533124
Severe	hsa-let-7f-5p	MIRT000455	Homo sapiens	KLK10	5655	Homo sapiens	qRT-PCR//Luciferase reporter assay	Functional MTI	20354523
Severe	hsa-let-7f-5p	MIRT005514	Homo sapiens	PRDM1	639	Homo sapiens	Immunohistochemistry//Luciferase reporter assay//qRT-PCR//Western blot	Functional MTI	20651244
Severe	hsa-let-7f-5p	MIRT004678	Homo sapiens	KLK6	5653	Homo sapiens	ELISA//Luciferase reporter assay//qRT-PCR	Functional MTI	18627289
Severe	hsa-let-7f-5p	MIRT734758	Homo sapiens	POSTN	10631	Homo sapiens	Flow//Luciferase reporter assay//qRT-PCR//Western blot	Functional MTI	25735962
Severe	hsa-let-7g-5p	MIRT438631	Homo sapiens	TNFRSF10B	8795	Homo sapiens	qRT-PCR//Western blot	Functional MTI	24120475
Severe	hsa-let-7g-5p	MIRT003831	Homo sapiens	IGF2BP1	10642	Homo sapiens	Western blot//Other//qRT-PCR;Other//Reporter assay;Other//PAR-CLIP	NA	21618519
Severe	hsa-let-7g-5p	MIRT006162	Homo sapiens	FN1	2335	Homo sapiens	Luciferase reporter assay//Microarray//Western blot	Functional MTI	21868760
Severe	hsa-let-7g-5p	MIRT000472	Homo sapiens	COL1A2	1278	Homo sapiens	qRT-PCR//Luciferase reporter assay//Western blot	Functional MTI	20338660
Severe	hsa-let-7g-5p	MIRT006161	Homo sapiens	GAB2	9846	Homo sapiens	Luciferase reporter assay//Microarray//Western blot	Functional MTI	21868760
Severe	hsa-let-7g-5p	MIRT437976	Homo sapiens	AKT2	208	Homo sapiens	Luciferase reporter assay//qRT-PCR//Western blot	Functional MTI	25288334
Severe	hsa-let-7g-5p	MIRT054662	Homo sapiens	THBS1	7057	Homo sapiens	Luciferase reporter assay//qRT-PCR//Western blot	Functional MTI	24291274
Severe	hsa-let-7g-5p	MIRT000475	Homo sapiens	MYC	4609	Homo sapiens	qRT-PCR//Luciferase reporter assay//Western blot//Western blot;qRT-PCR;Other	Functional MTI	20309945
Severe	hsa-let-7g-5p	MIRT046562	Homo sapiens	2001-08-01	26523	Homo sapiens	Immunohistochemistry//Immunoprecipitaion//Luciferase reporter assay//Northern blot//qRT-PCR//Western blot	Functional MTI	23426184
Severe	hsa-let-7g-5p	MIRT024120	Homo sapiens	BMI1	648	Homo sapiens	Western blot;qRT-PCR	Functional MTI	20309945
Severe	hsa-let-7g-5p	MIRT054663	Homo sapiens	TGFBR1	7046	Homo sapiens	Luciferase reporter assay//qRT-PCR//Western blot	Functional MTI	24291274
Severe	hsa-let-7g-5p	MIRT054642	Homo sapiens	CASP3	836	Homo sapiens	Immunoblot//Luciferase reporter assay//qRT-PCR	Functional MTI	24252910
Severe	hsa-let-7g-5p	MIRT004489	Homo sapiens	CDKN2A	1029	Homo sapiens	qRT-PCR//Luciferase reporter assay//Western blot//Western blot;qRT-PCR;Proteomics;Other	Functional MTI	20309945
Severe	hsa-let-7g-5p	MIRT054664	Homo sapiens	SMAD2	4087	Homo sapiens	Luciferase reporter assay//qRT-PCR//Western blot	Functional MTI	24291274
Severe	hsa-let-7g-5p	MIRT732950	Homo sapiens	HOXB1	3211	Homo sapiens	Luciferase reporter assay//Western blotting//qRT-PCR	NA	32102121
Severe	hsa-let-7g-5p	MIRT004490	Homo sapiens	BCL2L1	598	Homo sapiens	Luciferase reporter assay//qRT-PCR//Western blot	Functional MTI	20347499
Severe	hsa-let-7g-5p	MIRT002097	Homo sapiens	HMGA2	8091	Homo sapiens	Luciferase reporter assay//Western blot//qRT-PCR	Functional MTI	17600087
Severe	hsa-let-7g-5p	MIRT734441	Homo sapiens	DDR1	780	Homo sapiens	Luciferase reporter assay//qRT-PCR//Western blot	Non-Functional MTI	25972194
Severe	hsa-let-7i-5p	MIRT053282	Homo sapiens	BMP4	652	Homo sapiens	Luciferase reporter assay//qRT-PCR//Western blot	Functional MTI	23454123
Severe	hsa-let-7i-5p	MIRT438551	Homo sapiens	ASCL1	429	Homo sapiens	ChIP-seq//GFP reporter assay//Immunocytochemistry//Immunohistochemistry//Luciferase reporter assay//qRT-PCR	Functional MTI	23884650
Severe	hsa-let-7i-5p	MIRT734398	Homo sapiens	AURKB	9212	Homo sapiens	Luciferase reporter assay//qRT-PCR//Western blot	Functional MTI	25997616
Severe	hsa-let-7i-5p	MIRT437857	Homo sapiens	2001-08-01	26523	Homo sapiens	Immunohistochemistry//Immunoprecipitaion//Luciferase reporter assay//Northern blot//qRT-PCR//Western blot	Functional MTI	23426184
Severe	hsa-let-7i-5p	MIRT736927	Homo sapiens	NTRK3	4916	Homo sapiens	Luciferase reporter assay//Western blotting//Immunofluorescence//qRT-PCR	NA	34020702
Severe	hsa-let-7i-5p	MIRT003050	Homo sapiens	TLR4	7099	Homo sapiens	Luciferase reporter assay//qRT-PCR//Western blot	Functional MTI	17660297
Severe	hsa-let-7i-5p	MIRT437345	Homo sapiens	IGF1	3479	Homo sapiens	Luciferase reporter assay//Western blot	Functional MTI	25305490
Severe	hsa-let-7i-5p	MIRT438550	Homo sapiens	NEUROG1	4762	Homo sapiens	ChIP-seq//GFP reporter assay//Immunocytochemistry//Immunohistochemistry//Luciferase reporter assay//qRT-PCR	Functional MTI	23884650
Severe	hsa-miR-16-2-3p	MIRT004488	Homo sapiens	RARB	5915	Homo sapiens	qRT-PCR//Western blot	Functional MTI	20309880
Severe	hsa-miR-182-5p	MIRT054501	Homo sapiens	BDNF	627	Homo sapiens	qRT-PCR//Western blotting	Functional MTI	23704927
Severe	hsa-miR-182-5p	MIRT437991	Homo sapiens	LRRC4	64101	Homo sapiens	qRT-PCR//Immunohistochemistry//Luciferase reporter assay	Functional MTI	24404152
Severe	hsa-miR-182-5p	MIRT006824	Homo sapiens	NTM	50863	Homo sapiens	Luciferase reporter assay//Western blot	Functional MTI	22917588
Severe	hsa-miR-182-5p	MIRT000671	Homo sapiens	FOXO3	2309	Homo sapiens	Luciferase reporter assay//Western blot	Functional MTI	19188590
Severe	hsa-miR-182-5p	MIRT007063	Homo sapiens	BCL2	596	Homo sapiens	Flow//Luciferase reporter assay//qRT-PCR//Western blot	Functional MTI	22848417
Severe	hsa-miR-182-5p	MIRT735670	Homo sapiens	GPX4	2879	Homo sapiens	Luciferase reporter assay//Western blotting//qRT-PCR//In situ hybridization	NA	33116120
Severe	hsa-miR-182-5p	MIRT735463	Homo sapiens	UQCRFS1	7386	Homo sapiens	Flow//Luciferase reporter assay//qRT-PCR//Western blot	Functional MTI	27476169
Severe	hsa-miR-182-5p	MIRT054846	Homo sapiens	CADM1	23705	Homo sapiens	Luciferase reporter assay//qRT-PCR//Western blot	Functional MTI	24445397
Severe	hsa-miR-182-5p	MIRT737424	Homo sapiens	CASP2	835	Homo sapiens	Luciferase reporter assay//Western blotting//Microarray//qRT-PCR//Flow cytometry//ELISA	NA	31897103
Severe	hsa-miR-182-5p	MIRT000576	Homo sapiens	CDKN1A	1026	Homo sapiens	qRT-PCR//Luciferase reporter assay//Western blot	Non-Functional MTI	20190813
Severe	hsa-miR-182-5p	MIRT735827	Homo sapiens	GREM1	26585	Homo sapiens	Luciferase reporter assay//qRT-PCR	NA	33962391
Severe	hsa-miR-182-5p	MIRT438756	Homo sapiens	ULBP2	80328	Homo sapiens	Luciferase reporter assay//qRT-PCR//Western blot	Functional MTI	23956116
Severe	hsa-miR-182-5p	MIRT734777	Homo sapiens	APLN	8862	Homo sapiens	Luciferase reporter assay//Western blotting//qRT-PCR	NA	32099369
Severe	hsa-miR-182-5p	MIRT001992	Homo sapiens	ADCY6	112	Homo sapiens	Luciferase reporter assay//qRT-PCR	Functional MTI	20656788
Severe	hsa-miR-182-5p	MIRT005358	Homo sapiens	CLOCK	9575	Homo sapiens	Luciferase reporter assay//qRT-PCR	Functional MTI	20656788
Severe	hsa-miR-182-5p	MIRT437477	Homo sapiens	TCEAL7	56849	Homo sapiens	Luciferase reporter assay//qRT-PCR//Western blot	Functional MTI	24021963
Severe	hsa-miR-182-5p	MIRT052907	Homo sapiens	PTEN	5728	Homo sapiens	Luciferase reporter assay//Microarray//qRT-PCR//Western blot	Functional MTI	24867318
Severe	hsa-miR-182-5p	MIRT732738	Homo sapiens	PDK4	5166	Homo sapiens	Luciferase reporter assay//qRT-PCR//Western blot	Functional MTI	27396327
Severe	hsa-miR-182-5p	MIRT006978	Homo sapiens	CYLD	1540	Homo sapiens	Luciferase reporter assay//qRT-PCR//Western blot	Functional MTI	23006329
Severe	hsa-miR-182-5p	MIRT054847	Homo sapiens	TP53INP1	94241	Homo sapiens	Luciferase reporter assay//qRT-PCR//Western blot	Functional MTI	24447717
Severe	hsa-miR-182-5p	MIRT007064	Homo sapiens	CCND2	894	Homo sapiens	Flow//Luciferase reporter assay//qRT-PCR//Western blot	Functional MTI	22848417
Severe	hsa-miR-182-5p	MIRT734109	Homo sapiens	TRIM8	81603	Homo sapiens	Luciferase reporter assay//qRT-PCR//Western blot	Functional MTI	28280352
Severe	hsa-miR-182-5p	MIRT047187	Homo sapiens	FLOT1	10211	Homo sapiens	Immunohistochemistry//qRT-PCR//Western blot//luciferase reporter assays	Functional MTI	24886554
Severe	hsa-miR-182-5p	MIRT735053	Homo sapiens	UBAC2	337867	Homo sapiens	Luciferase reporter assay//Western blotting//Immunohistochemistry (IHC)//Immunofluorescence//In situ hybridization//Flow cytometry	NA	32913183
Severe	hsa-miR-182-5p	MIRT001086	Homo sapiens	FOXO1	2308	Homo sapiens	qRT-PCR//Luciferase reporter assay//Western blot	Functional MTI	19574223
Severe	hsa-miR-182-5p	MIRT054831	Homo sapiens	CHL1	10752	Homo sapiens	Luciferase reporter assay/QRTPCR///Western blot	Functional MTI	24971532
Severe	hsa-miR-182-5p	MIRT053784	Homo sapiens	GSK3B	2932	Homo sapiens	Immunohistochemistry//Luciferase reporter assay//Microarray//qRT-PCR//Western blot	Functional MTI	24335145
Severe	hsa-miR-182-5p	MIRT001222	Homo sapiens	RARG	5916	Homo sapiens	Luciferase reporter assay//Western blot	Functional MTI	19782699
Severe	hsa-miR-182-5p	MIRT005359	Homo sapiens	TSC22D3	1831	Homo sapiens	Luciferase reporter assay//qRT-PCR	Functional MTI	20656788
Severe	hsa-miR-182-5p	MIRT007155	Homo sapiens	PDCD4	27250	Homo sapiens	Luciferase reporter assay//qRT-PCR//Western blot	Functional MTI	23296900
Severe	hsa-miR-182-5p	MIRT054760	Homo sapiens	SATB2	23314	Homo sapiens	Luciferase reporter assay//QRTPCR//Western blot	Functional MTI	24884732
Severe	hsa-miR-182-5p	MIRT001990	Homo sapiens	MITF	4286	Homo sapiens	Flow//Luciferase reporter assay//qRT-PCR//Western blot	Functional MTI	22848417
Severe	hsa-miR-182-5p	MIRT006823	Homo sapiens	FGF9	2254	Homo sapiens	Luciferase reporter assay//Western blot	Functional MTI	22917588
Severe	hsa-miR-182-5p	MIRT437908	Homo sapiens	FBXW7	55294	Homo sapiens	Luciferase reporter assay//Western blot	Functional MTI	25269767
Severe	hsa-miR-182-5p	MIRT737500	Homo sapiens	PKD1	5310	Homo sapiens	Western blotting//Immunoprecipitaion (IP)//Immunofluorescence//qRT-PCR	NA	32724471
Severe	hsa-miR-182-5p	MIRT734628	Homo sapiens	UCA1	652995	Homo sapiens	Luciferase reporter assay//Western blotting//Immunoprecipitaion (IP)//Immunofluorescence//qRT-PCR//Flow cytometry	NA	31996265
Severe	hsa-miR-182-5p	MIRT054261	Homo sapiens	ZFAND4	93550	Homo sapiens	Immunofluorescence//Immunohistochemistry//Luciferase reporter assay//Microarray//qRT-PCR//Western blot	Functional MTI	25682742
Severe	hsa-miR-182-5p	MIRT734439	Homo sapiens	TIAM1	7074	Homo sapiens	Luciferase reporter assay//qRT-PCR//Western blot	Functional MTI	25973950
Severe	hsa-miR-182-5p	MIRT007293	Homo sapiens	RECK	8434	Homo sapiens	Luciferase reporter assay//qRT-PCR//Western blot	Functional MTI	23333633
Severe	hsa-miR-182-5p	MIRT735087	Homo sapiens	PAX6	5080	Homo sapiens	Western blotting//qRT-PCR//Flow cytometry	NA	32875669
Severe	hsa-miR-183-5p	MIRT438391	Homo sapiens	PPP2CB	5516	Homo sapiens	Luciferase reporter assay//Western blot//qRT-PCR	Functional MTI	25152390
Severe	hsa-miR-183-5p	MIRT053782	Homo sapiens	GSK3B	2932	Homo sapiens	Immunohistochemistry//Luciferase reporter assay//Microarray//qRT-PCR//Western blot	Functional MTI	24335145
Severe	hsa-miR-183-5p	MIRT004349	Homo sapiens	EZR	7430	Homo sapiens	Flow//Immunohistochemistry//Luciferase reporter assay//qRT-PCR//Western blot	Functional MTI	25337200
Severe	hsa-miR-183-5p	MIRT735272	Homo sapiens	SOCS6	9306	Homo sapiens	qRT-PCR//Western blot	Functional MTI	26870180
Severe	hsa-miR-183-5p	MIRT054655	Homo sapiens	SNAI2	6591	Homo sapiens	Immunoblot//Luciferase reporter assay//qRT-PCR//Western blot	Functional MTI	24277930
Severe	hsa-miR-183-5p	MIRT004016	Homo sapiens	KIF2A	3796	Homo sapiens	Immunoblot//Immunocytochemistry//Luciferase reporter assay//qRT-PCR//Reporter assay;Other	Functional MTI	19940135
Severe	hsa-miR-183-5p	MIRT733875	Homo sapiens	HMOX1	3162	Homo sapiens	Luciferase reporter assay//qRT-PCR//Western blotting	NA	32602850
Severe	hsa-miR-183-5p	MIRT053048	Homo sapiens	DKK3	27122	Homo sapiens	Immunohistochemistry//Luciferase reporter assay//qRT-PCR//Western blot	Functional MTI	23538390
Severe	hsa-miR-183-5p	MIRT734040	Homo sapiens	RECK	8434	Homo sapiens	qRT-PCR//Western blot	Functional MTI	26609496
Severe	hsa-miR-183-5p	MIRT005547	Homo sapiens	PDCD4	27250	Homo sapiens	Luciferase reporter assay//qRT-PCR//Western blot	Functional MTI	20602797
Severe	hsa-miR-183-5p	MIRT737072	Homo sapiens	CCL20	6364	Homo sapiens	Western blotting//qRT-PCR	NA	31608699
Severe	hsa-miR-183-5p	MIRT054143	Homo sapiens	BMI1	648	Homo sapiens	Luciferase reporter assay//qRT-PCR//Western blot	Functional MTI	25295122
Severe	hsa-miR-183-5p	MIRT736999	Homo sapiens	PTEN	5728	Homo sapiens	Western blotting//qRT-PCR	NA	34113130
Severe	hsa-miR-183-5p	MIRT054653	Homo sapiens	ZEB1	6935	Homo sapiens	Immunoblot//Luciferase reporter assay//qRT-PCR//Western blot	Functional MTI	24277930
Severe	hsa-miR-183-5p	MIRT437880	Homo sapiens	ZFPM1	161882	Homo sapiens	ELISA//Immunohistochemistry//Immunoprecipitaion//Luciferase reporter assay//Microarray//qRT-PCR//Western blot	Functional MTI	24762440
Severe	hsa-miR-183-5p	MIRT007339	Homo sapiens	IDH2	3418	Homo sapiens	Immunocytochemistry//Luciferase reporter assay//qRT-PCR	Functional MTI	23263745
Severe	hsa-miR-183-5p	MIRT054775	Homo sapiens	AANAT	15	Homo sapiens	Luciferase reporter assay//qRT-PCR	Functional MTI	24423866
Severe	hsa-miR-183-5p	MIRT438392	Homo sapiens	PTPA	5524	Homo sapiens	Luciferase reporter assay//Western blot//qRT-PCR	Functional MTI	25152390
Severe	hsa-miR-183-5p	MIRT003298	Homo sapiens	FOXO1	2308	Homo sapiens	Immunohistochemistry//Northern blot//qRT-PCR//Western blot	Functional MTI	20028871
Severe	hsa-miR-183-5p	MIRT054774	Homo sapiens	NFIL3	4783	Homo sapiens	Luciferase reporter assay//qRT-PCR	Functional MTI	24423866
Severe	hsa-miR-183-5p	MIRT737071	Homo sapiens	CXCL8	3576	Homo sapiens	Western blotting//qRT-PCR	NA	31608699
Severe	hsa-miR-183-5p	MIRT005870	Homo sapiens	AKAP12	9590	Homo sapiens	Immunohistochemistry//Luciferase reporter assay//Microarray//qRT-PCR//Western blot	Functional MTI	20979053
Severe	hsa-miR-183-5p	MIRT733502	Homo sapiens	PCLAF	9768	Homo sapiens	Luciferase reporter assay//Microarray//qRT-PCR	Functional MTI	26322309
Severe	hsa-miR-183-5p	MIRT052934	Homo sapiens	LRP6	4040	Homo sapiens	Luciferase reporter assay//Western blot	Functional MTI	24289859
Severe	hsa-miR-183-5p	MIRT054867	Homo sapiens	SMAD4	4089	Homo sapiens	Immunohistochemistry//Luciferase reporter assay//qRT-PCR//Western blot	Functional MTI	23538390
Severe	hsa-miR-183-5p	MIRT004015	Homo sapiens	ITGB1	3688	Homo sapiens	Immunoblot//Immunocytochemistry//Luciferase reporter assay//qRT-PCR//Reporter assay;Other	Functional MTI	19940135
Severe	hsa-miR-183-5p	MIRT734696	Homo sapiens	UVRAG	7405	Homo sapiens	qRT-PCR//Western blot	Functional MTI	26717041
Severe	hsa-miR-183-5p	MIRT004673	Homo sapiens	BTRC	8945	Homo sapiens	5'RACE//qRT-PCR//Western blot	Functional MTI	19647520
Severe	hsa-miR-205-5p	MIRT736800	Homo sapiens	BRCA1	672	Homo sapiens	Luciferase reporter assay//Western blotting//qRT-PCR	NA	31514456
Severe	hsa-miR-205-5p	MIRT734288	Homo sapiens	SMAD2	4087	Homo sapiens	Luciferase reporter assay//qRT-PCR//Western blot	Functional MTI	27574009
Severe	hsa-miR-205-5p	MIRT736801	Homo sapiens	RAD17	5884	Homo sapiens	Luciferase reporter assay//Western blotting//qRT-PCR	NA	31514456
Severe	hsa-miR-205-5p	MIRT053768	Homo sapiens	YY1	7528	Homo sapiens	Luciferase reporter assay//qRT-PCR//Western blot	Functional MTI	24763883
Severe	hsa-miR-205-5p	MIRT054779	Homo sapiens	ITGA5	3678	Homo sapiens	Immunohistochemistry//Luciferase reporter assay//qRT-PCR//Western blot	Functional MTI	24434435
Severe	hsa-miR-205-5p	MIRT006897	Homo sapiens	TP73	7161	Homo sapiens	qRT-PCR//Western blot	Functional MTI	22871739
Severe	hsa-miR-205-5p	MIRT731753	Homo sapiens	HMGB1	3146	Homo sapiens	ChIP-seq//Luciferase reporter assay//Next Generation Sequencing (NGS)//pSILAC//qRT-PCR//Western blot	Functional MTI	26183718
Severe	hsa-miR-205-5p	MIRT004518	Homo sapiens	VEGFA	7422	Homo sapiens	Flow//Luciferase reporter assay//qRT-PCR//Western blot	Functional MTI	22159356
Severe	hsa-miR-205-5p	MIRT735819	Homo sapiens	NRP1	8829	Homo sapiens	Luciferase reporter assay//Western blotting//qRT-PCR	NA	32420217
Severe	hsa-miR-205-5p	MIRT054854	Homo sapiens	ACSL1	2180	Homo sapiens	Luciferase reporter assay//qRT-PCR//Western blot	Functional MTI	24462768
Severe	hsa-miR-205-5p	MIRT005564	Homo sapiens	IL32	9235	Homo sapiens	Luciferase reporter assay//qRT-PCR//Western blot	Functional MTI	20737563
Severe	hsa-miR-205-5p	MIRT005563	Homo sapiens	IL24	11009	Homo sapiens	Luciferase reporter assay//qRT-PCR//Western blot	Functional MTI	20737563
Severe	hsa-miR-205-5p	MIRT734371	Homo sapiens	UVRAG	7405	Homo sapiens	Luciferase reporter assay//qRT-PCR//Western blot	Functional MTI	26181203
Severe	hsa-miR-205-5p	MIRT006784	Homo sapiens	EGLN2	112398	Homo sapiens	Luciferase reporter assay//Microarray//qRT-PCR//Western blot	Functional MTI	22859986
Severe	hsa-miR-205-5p	MIRT737008	Homo sapiens	CLDN11	5010	Homo sapiens	Western blotting//qRT-PCR//In situ hybridization	NA	33971623
Severe	hsa-miR-205-5p	MIRT732736	Homo sapiens	PRDX2	7001	Homo sapiens	2-D Gel Electrophoresis (2DGE)//qRT-PCR//Western blot	Functional MTI	26633009
Severe	hsa-miR-205-5p	MIRT002478	Homo sapiens	ZEB1	6935	Homo sapiens	Luciferase reporter assay//Microarray//Western blot	Functional MTI	18376396
Severe	hsa-miR-205-5p	MIRT054569	Homo sapiens	ACSL4	2182	Homo sapiens	Luciferase reporter assay//qRT-PCR//Western blot	Functional MTI	24576478
Severe	hsa-miR-205-5p	MIRT437429	Homo sapiens	HMGB3	3149	Homo sapiens	Luciferase reporter assay//qRT-PCR//Western blot	Functional MTI	24098490
Severe	hsa-miR-205-5p	MIRT732651	Homo sapiens	ANGPT2	285	Homo sapiens	Immunohistochemistry (IHC)//In situ hybridization//Microarray//qRT-PCR//Western blotting	NA	31547870
Severe	hsa-miR-205-5p	MIRT006982	Homo sapiens	ERBB2	2064	Homo sapiens	qRT-PCR//Western blot	Functional MTI	21787752
Severe	hsa-miR-205-5p	MIRT054375	Homo sapiens	BCL6	604	Homo sapiens	Luciferase reporter assay//Western blot	Functional MTI	22870299
Severe	hsa-miR-205-5p	MIRT438663	Homo sapiens	PHLPP2	23035	Homo sapiens	ChIP-seq//ELISA//Immunohistochemistry//Luciferase reporter assay//qRT-PCR//Western blot	Functional MTI	23856247
Severe	hsa-miR-205-5p	MIRT053377	Homo sapiens	SMAD1	4086	Homo sapiens	Luciferase reporter assay//qRT-PCR//Western blot	Functional MTI	23800974
Severe	hsa-miR-205-5p	MIRT053378	Homo sapiens	SMAD4	4089	Homo sapiens	Luciferase reporter assay//qRT-PCR//Western blot	Functional MTI	23800974
Severe	hsa-miR-205-5p	MIRT003322	Homo sapiens	E2F1	1869	Homo sapiens	Luciferase reporter assay//qRT-PCR//Western blot	Functional MTI	22578566
Severe	hsa-miR-205-5p	MIRT735404	Homo sapiens	CCNJ	54619	Homo sapiens	Luciferase reporter assay//Western blot	Functional MTI	26469956
Severe	hsa-miR-205-5p	MIRT437791	Homo sapiens	PTEN	5728	Homo sapiens	Luciferase reporter assay//qRT-PCR//Western blot	Functional MTI	24084898
Severe	hsa-miR-205-5p	MIRT001163	Homo sapiens	LRP1	4035	Homo sapiens	qRT-PCR//Luciferase reporter assay//Western blot	Functional MTI	19665999
Severe	hsa-miR-205-5p	MIRT438674	Homo sapiens	KCNJ10	3766	Homo sapiens	Luciferase reporter assay//qRT-PCR//Western blot	Functional MTI	23950153
Severe	hsa-miR-205-5p	MIRT734380	Homo sapiens	CENPF	1063	Homo sapiens	Immunohistochemistry//Luciferase reporter assay//qRT-PCR//Western blot	Functional MTI	26059417
Severe	hsa-miR-205-5p	MIRT735300	Homo sapiens	SATB2	23314	Homo sapiens	Luciferase reporter assay//qRT-PCR//Western blot	Functional MTI	25961955
Severe	hsa-miR-205-5p	MIRT052936	Homo sapiens	BCL2	596	Homo sapiens	Immunohistochemistry//qRT-PCR//Western blot	Functional MTI	24297308
Severe	hsa-miR-205-5p	MIRT003238	Homo sapiens	INPPL1	3636	Homo sapiens	Western blot//Luciferase reporter assay//Northern blot//Reporter assay;Western blot;Other	Functional MTI	19033458
Severe	hsa-miR-205-5p	MIRT003239	Homo sapiens	MED1	5469	Homo sapiens	Luciferase reporter assay//Western blot	Functional MTI	20065103
Severe	hsa-miR-205-5p	MIRT003659	Homo sapiens	ERBB3	2065	Homo sapiens	Luciferase reporter assay//qRT-PCR//Western blot	Functional MTI	19276373
Severe	hsa-miR-205-5p	MIRT737193	Homo sapiens	ERP29	10961	Homo sapiens	Luciferase reporter assay//Western blotting//RNA-seq//qRT-PCR	NA	31602229
Severe	hsa-miR-205-5p	MIRT003666	Homo sapiens	ZEB2	9839	Homo sapiens	Luciferase reporter assay//Microarray//Western blot	Functional MTI	18376396
Severe	hsa-miR-205-5p	MIRT007191	Homo sapiens	LRRK2	120892	Homo sapiens	Luciferase reporter assay//qRT-PCR//Western blot	Functional MTI	23125283
Severe	hsa-miR-205-5p	MIRT007075	Homo sapiens	LAMC1	3915	Homo sapiens	Luciferase reporter assay//qRT-PCR//Western blot	Functional MTI	22578566
Severe	hsa-miR-2110-5p	NA	NA	NA	NA	NA	NA	NA	NA
Moderate	hsa-let-7e-5p	MIRT494687	Homo sapiens	ARID3A	1820	Homo sapiens	Luciferase reporter assay//qRT-PCR//Western blot	Functional MTI	28408353
Moderate	hsa-let-7e-5p	MIRT032100	Homo sapiens	MYCN	4613	Homo sapiens	Luciferase reporter assay//Microarray//qRT-PCR//Western blot	Functional MTI	23774216
Moderate	hsa-let-7e-5p	MIRT054579	Homo sapiens	IGF1	3479	Homo sapiens	Luciferase reporter assay//qRT-PCR//Western blot	Functional MTI	24582811
Moderate	hsa-let-7e-5p	MIRT006122	Homo sapiens	CCND1	595	Homo sapiens	Luciferase reporter assay//qRT-PCR//Western blot	Functional MTI	21969366
Moderate	hsa-let-7e-5p	MIRT051424	Homo sapiens	2001-08-01	26523	Homo sapiens	Immunohistochemistry//Immunoprecipitaion//Luciferase reporter assay//Northern blot//qRT-PCR//Western blot	Functional MTI	23426184
Moderate	hsa-let-7e-5p	MIRT437395	Homo sapiens	LIN28A	79727	Homo sapiens	Luciferase reporter assay//Microarray//qRT-PCR//Western blot	Functional MTI	23774216
Moderate	hsa-let-7e-5p	MIRT732700	Homo sapiens	Snhg12	85028	Homo sapiens	Luciferase reporter assay//qRT-PCR	NA	33630421
Moderate	hsa-let-7e-5p	MIRT437435	Homo sapiens	EZH2	2146	Homo sapiens	qRT-PCR//Western blot	Functional MTI	24100610
Moderate	hsa-let-7e-5p	MIRT051489	Homo sapiens	IGF1R	3480	Homo sapiens	Luciferase reporter assay//qRT-PCR//Western blot	Functional MTI	24582811
Moderate	hsa-let-7e-5p	MIRT734984	Homo sapiens	PLK1	5347	Homo sapiens	Microarray//qRT-PCR//Western blot	Functional MTI	25970317
Moderate	hsa-let-7e-5p	MIRT735328	Homo sapiens	TNFAIP3	7128	Homo sapiens	Luciferase reporter assay//Western blot	Functional MTI	26110642
Moderate	hsa-let-7e-5p	MIRT054561	Homo sapiens	MMP9	4318	Homo sapiens	Luciferase reporter assay//qRT-PCR//Western blot	Functional MTI	24503540
Moderate	hsa-let-7e-5p	MIRT438632	Homo sapiens	TNFRSF10B	8795	Homo sapiens	qRT-PCR//Western blot	Functional MTI	24120475
Moderate	hsa-let-7e-5p	MIRT002081	Homo sapiens	HMGA2	8091	Homo sapiens	Luciferase reporter assay//qRT-PCR	Functional MTI	17437991
Moderate	hsa-let-7e-5p	MIRT437396	Homo sapiens	AURKB	9212	Homo sapiens	Luciferase reporter assay//Microarray//qRT-PCR//Western blot	Functional MTI	23774216
Moderate	hsa-let-7e-5p	MIRT005718	Homo sapiens	WNT1	7471	Homo sapiens	Flow//Immunoblot//Luciferase reporter assay//Microarray//qRT-PCR	Functional MTI	19398721
Moderate	hsa-miR-16-5p	MIRT438738	Homo sapiens	WNT4	54361	Homo sapiens	qRT-PCR//Western blot//YFP expression	Functional MTI	24130753
Moderate	hsa-miR-16-5p	MIRT001226	Homo sapiens	CCNE1	898	Homo sapiens	Luciferase reporter assay//qRT-PCR//Western blot	Functional MTI	19250063
Moderate	hsa-miR-16-5p	MIRT001225	Homo sapiens	CCND1	595	Homo sapiens	Western blot//Luciferase reporter assay	Functional MTI	18483394
Moderate	hsa-miR-16-5p	MIRT054909	Homo sapiens	BIRC5	332	Homo sapiens	Immunoblot//Luciferase reporter assay//qRT-PCR	Functional MTI	23380758
Moderate	hsa-miR-16-5p	MIRT005360	Homo sapiens	PPM1D	8493	Homo sapiens	Northern blot//qRT-PCR//Western blot//Immunoblot//Luciferase reporter assay	Functional MTI	20668064
Moderate	hsa-miR-16-5p	MIRT054896	Homo sapiens	SOX5	6660	Homo sapiens	Luciferase reporter assay//Western blot	Functional MTI	25305446
Moderate	hsa-miR-16-5p	MIRT001478	Homo sapiens	ARL2	402	Homo sapiens	Luciferase reporter assay//qRT-PCR//Western blot//Reporter assay;Microarray;Other	Functional MTI	21199864
Moderate	hsa-miR-16-5p	MIRT733215	Homo sapiens	SOCS3	9021	Homo sapiens	qRT-PCR//Western blot	Functional MTI	25888955
Moderate	hsa-miR-16-5p	MIRT006534	Homo sapiens	ZYX	7791	Homo sapiens	Luciferase reporter assay//qRT-PCR//Western blot	Functional MTI	21360639
Moderate	hsa-miR-16-5p	MIRT438686	Homo sapiens	HDGF	3068	Homo sapiens	Luciferase reporter assay//qRT-PCR//Western blot	Functional MTI	23954293
Moderate	hsa-miR-16-5p	MIRT001800	Homo sapiens	BCL2	596	Homo sapiens	Luciferase reporter assay//qRT-PCR//Western blot//Reporter assay	Functional MTI	18449891
Moderate	hsa-miR-16-5p	MIRT000536	Homo sapiens	ACVR2A	92	Homo sapiens	Luciferase reporter assay//Western blot	Functional MTI	20216554
Moderate	hsa-miR-16-5p	MIRT004637	Homo sapiens	MYB	4602	Homo sapiens	Luciferase reporter assay//Microarray//qRT-PCR	Functional MTI	21205891
Moderate	hsa-miR-16-5p	MIRT732142	Homo sapiens	OPRM1	4988	Homo sapiens	Luciferase reporter assay//qRT-PCR//Western blot	Functional MTI	26052934
Moderate	hsa-miR-16-5p	MIRT734798	Homo sapiens	GLS2	27165	Homo sapiens	Luciferase reporter assay//qRT-PCR//Western blot	Functional MTI	26373319
Moderate	hsa-miR-16-5p	MIRT734797	Homo sapiens	UCA1	652995	Homo sapiens	Luciferase reporter assay//qRT-PCR//Western blot	Functional MTI	26373319
Moderate	hsa-miR-16-5p	MIRT032053	Homo sapiens	CDS2	8760	Homo sapiens	Luciferase reporter assay//Western blot//Microarray//qRT-PCR	Functional MTI	23941513
Moderate	hsa-miR-16-5p	MIRT733537	Homo sapiens	HGF	3082	Homo sapiens	Luciferase reporter assay//qRT-PCR//Western blot	Functional MTI	27683052
Moderate	hsa-miR-16-5p	MIRT001479	Homo sapiens	ARHGDIA	396	Homo sapiens	Immunohistochemistry//Luciferase reporter assay//Western blot	Functional MTI	26761212
Moderate	hsa-miR-16-5p	MIRT053090	Homo sapiens	KRAS	3845	Homo sapiens	Luciferase reporter assay//Western blot	Functional MTI	23507142
Moderate	hsa-miR-16-5p	MIRT000266	Homo sapiens	BMI1	648	Homo sapiens	Luciferase reporter assay//Western blot	Functional MTI	19903841
Moderate	hsa-miR-16-5p	MIRT053620	Homo sapiens	SLC6A4	6532	Homo sapiens	qRT-PCR//Western blot	Functional MTI	22940131
Moderate	hsa-miR-16-5p	MIRT005554	Homo sapiens	CHUK	1147	Homo sapiens	Luciferase reporter assay//qRT-PCR//Western blot	Functional MTI	20711193
Moderate	hsa-miR-16-5p	MIRT005086	Homo sapiens	CAPRIN1	4076	Homo sapiens	Luciferase reporter assay//qRT-PCR//Western blot	Functional MTI	19250063
Moderate	hsa-miR-16-5p	MIRT003431	Homo sapiens	CCND2	894	Homo sapiens	qRT-PCR//Western blot	Functional MTI	26393798
Moderate	hsa-miR-16-5p	MIRT000270	Homo sapiens	HMGA1	3159	Homo sapiens	Luciferase reporter assay//qRT-PCR//Western blot	Functional MTI	19250063
Moderate	hsa-miR-16-5p	MIRT000940	Homo sapiens	CCND3	896	Homo sapiens	qRT-PCR//flow//Luciferase reporter assay//Western blot	Functional MTI	18701644
Moderate	hsa-miR-16-5p	MIRT053089	Homo sapiens	RAF1	5894	Homo sapiens	Luciferase reporter assay//Western blot	Functional MTI	23507142
Moderate	hsa-miR-16-5p	MIRT006912	Homo sapiens	IFNG	3458	Homo sapiens	Luciferase reporter assay//qRT-PCR	Functional MTI	22379033
Moderate	hsa-miR-16-5p	MIRT000939	Homo sapiens	CDK6	1021	Homo sapiens	qRT-PCR//flow//Luciferase reporter assay//Western blot	Functional MTI	18701644
Moderate	hsa-miR-16-5p	MIRT001468	Homo sapiens	FGF2	2247	Homo sapiens	Immunofluorescence//Luciferase reporter assay//qRT-PCR//Western blot//mice xenograft	Functional MTI	26655091
Moderate	hsa-miR-16-5p	MIRT054284	Homo sapiens	YAP1	10413	Homo sapiens	Flow//Luciferase reporter assay//qRT-PCR//Western blot	Functional MTI	25743273
Moderate	hsa-miR-16-5p	MIRT031441	Homo sapiens	RPS6KB1	6198	Homo sapiens	Luciferase reporter assay//qRT-PCR	Functional MTI	25261849
Moderate	hsa-miR-16-5p	MIRT053088	Homo sapiens	IGF1R	3480	Homo sapiens	Luciferase reporter assay//qRT-PCR//Western blot	Functional MTI	23507142
Moderate	hsa-miR-16-5p	MIRT006794	Homo sapiens	KDR	3791	Homo sapiens	Luciferase reporter assay//qRT-PCR//Western blot	Functional MTI	21885851
Moderate	hsa-miR-16-5p	MIRT006804	Homo sapiens	HMGA2	8091	Homo sapiens	Luciferase reporter assay//qRT-PCR//Western blot	Functional MTI	22139073
Moderate	hsa-miR-16-5p	MIRT031934	Homo sapiens	WEE1	7465	Homo sapiens	Luciferase reporter assay//Western blot	Functional MTI	24336073
Moderate	hsa-miR-16-5p	MIRT732755	Homo sapiens	IL12B	3593	Homo sapiens	Luciferase reporter assay//qRT-PCR	Functional MTI	26073885
Moderate	hsa-miR-16-5p	MIRT733031	Homo sapiens	ADORA2A	135	Homo sapiens	Luciferase reporter assay//qRT-PCR//Western blot	Functional MTI	27476546
Moderate	hsa-miR-16-5p	MIRT031838	Homo sapiens	APP	351	Homo sapiens	ELISA//Immunoprecipitaion//Luciferase reporter assay//qRT-PCR//Western blot	Functional MTI	26440600
Moderate	hsa-miR-16-5p	MIRT733916	Homo sapiens	METTL13	51603	Homo sapiens	Luciferase reporter assay//qRT-PCR//Western blot	Functional MTI	26031775
Moderate	hsa-miR-16-5p	MIRT031639	Homo sapiens	MAP7	9053	Homo sapiens	Luciferase reporter assay//Western blot//Microarray//qRT-PCR	Functional MTI	23941513
Moderate	hsa-miR-16-5p	MIRT006795	Homo sapiens	FGFR1	2260	Homo sapiens	Luciferase reporter assay//qRT-PCR//Western blot	Functional MTI	21885851
Moderate	hsa-miR-16-5p	MIRT437463	Homo sapiens	BDNF	627	Homo sapiens	Luciferase reporter assay//qRT-PCR//Western blot	Functional MTI	24026226
Moderate	hsa-miR-16-5p	MIRT732050	Homo sapiens	BACE1	23621	Homo sapiens	ELISA//Immunoprecipitaion//Luciferase reporter assay//qRT-PCR//Western blot	Functional MTI	26440600
Moderate	hsa-miR-16-5p	MIRT052901	Homo sapiens	SOX6	55553	Homo sapiens	Luciferase reporter assay//qRT-PCR//Western blot	Functional MTI	24852767
Moderate	hsa-miR-16-5p	MIRT265077	Homo sapiens	CHEK1	1111	Homo sapiens	Luciferase reporter assay//Western blot	Functional MTI	24336073
Moderate	hsa-miR-16-5p	MIRT031524	Homo sapiens	PRDM4	11108	Homo sapiens	Luciferase reporter assay//Western blot//Microarray//qRT-PCR	Functional MTI	23941513
Moderate	hsa-miR-16-5p	MIRT732051	Homo sapiens	NCSTN	23385	Homo sapiens	ELISA//Immunoprecipitaion//Luciferase reporter assay//qRT-PCR//Western blot	Functional MTI	26440600
Moderate	hsa-miR-16-5p	MIRT031373	Homo sapiens	RECK	8434	Homo sapiens	Luciferase reporter assay//qRT-PCR//Western blot	Functional MTI	24852767
Moderate	hsa-miR-16-5p	MIRT003890	Homo sapiens	VEGFA	7422	Homo sapiens	Luciferase reporter assay//Western blot	Functional MTI	19144909
Moderate	hsa-miR-182-5p	MIRT054501	Homo sapiens	BDNF	627	Homo sapiens	qRT-PCR//Western blotting	Functional MTI	23704927
Moderate	hsa-miR-182-5p	MIRT437991	Homo sapiens	LRRC4	64101	Homo sapiens	qRT-PCR//Immunohistochemistry//Luciferase reporter assay	Functional MTI	24404152
Moderate	hsa-miR-182-5p	MIRT006824	Homo sapiens	NTM	50863	Homo sapiens	Luciferase reporter assay//Western blot	Functional MTI	22917588
Moderate	hsa-miR-182-5p	MIRT000671	Homo sapiens	FOXO3	2309	Homo sapiens	Luciferase reporter assay//Western blot	Functional MTI	19188590
Moderate	hsa-miR-182-5p	MIRT007063	Homo sapiens	BCL2	596	Homo sapiens	Flow//Luciferase reporter assay//qRT-PCR//Western blot	Functional MTI	22848417
Moderate	hsa-miR-182-5p	MIRT735670	Homo sapiens	GPX4	2879	Homo sapiens	Luciferase reporter assay//Western blotting//qRT-PCR//In situ hybridization	NA	33116120
Moderate	hsa-miR-182-5p	MIRT735463	Homo sapiens	UQCRFS1	7386	Homo sapiens	Flow//Luciferase reporter assay//qRT-PCR//Western blot	Functional MTI	27476169
Moderate	hsa-miR-182-5p	MIRT054846	Homo sapiens	CADM1	23705	Homo sapiens	Luciferase reporter assay//qRT-PCR//Western blot	Functional MTI	24445397
Moderate	hsa-miR-182-5p	MIRT737424	Homo sapiens	CASP2	835	Homo sapiens	Luciferase reporter assay//Western blotting//Microarray//qRT-PCR//Flow cytometry//ELISA	NA	31897103
Moderate	hsa-miR-182-5p	MIRT000576	Homo sapiens	CDKN1A	1026	Homo sapiens	qRT-PCR//Luciferase reporter assay//Western blot	Non-Functional MTI	20190813
Moderate	hsa-miR-182-5p	MIRT735827	Homo sapiens	GREM1	26585	Homo sapiens	Luciferase reporter assay//qRT-PCR	NA	33962391
Moderate	hsa-miR-182-5p	MIRT438756	Homo sapiens	ULBP2	80328	Homo sapiens	Luciferase reporter assay//qRT-PCR//Western blot	Functional MTI	23956116
Moderate	hsa-miR-182-5p	MIRT734777	Homo sapiens	APLN	8862	Homo sapiens	Luciferase reporter assay//Western blotting//qRT-PCR	NA	32099369
Moderate	hsa-miR-182-5p	MIRT001992	Homo sapiens	ADCY6	112	Homo sapiens	Luciferase reporter assay//qRT-PCR	Functional MTI	20656788
Moderate	hsa-miR-182-5p	MIRT005358	Homo sapiens	CLOCK	9575	Homo sapiens	Luciferase reporter assay//qRT-PCR	Functional MTI	20656788
Moderate	hsa-miR-182-5p	MIRT437477	Homo sapiens	TCEAL7	56849	Homo sapiens	Luciferase reporter assay//qRT-PCR//Western blot	Functional MTI	24021963
Moderate	hsa-miR-182-5p	MIRT052907	Homo sapiens	PTEN	5728	Homo sapiens	Luciferase reporter assay//Microarray//qRT-PCR//Western blot	Functional MTI	24867318
Moderate	hsa-miR-182-5p	MIRT732738	Homo sapiens	PDK4	5166	Homo sapiens	Luciferase reporter assay//qRT-PCR//Western blot	Functional MTI	27396327
Moderate	hsa-miR-182-5p	MIRT006978	Homo sapiens	CYLD	1540	Homo sapiens	Luciferase reporter assay//qRT-PCR//Western blot	Functional MTI	23006329
Moderate	hsa-miR-182-5p	MIRT054847	Homo sapiens	TP53INP1	94241	Homo sapiens	Luciferase reporter assay//qRT-PCR//Western blot	Functional MTI	24447717
Moderate	hsa-miR-182-5p	MIRT007064	Homo sapiens	CCND2	894	Homo sapiens	Flow//Luciferase reporter assay//qRT-PCR//Western blot	Functional MTI	22848417
Moderate	hsa-miR-182-5p	MIRT734109	Homo sapiens	TRIM8	81603	Homo sapiens	Luciferase reporter assay//qRT-PCR//Western blot	Functional MTI	28280352
Moderate	hsa-miR-182-5p	MIRT047187	Homo sapiens	FLOT1	10211	Homo sapiens	Immunohistochemistry//qRT-PCR//Western blot//luciferase reporter assays	Functional MTI	24886554
Moderate	hsa-miR-182-5p	MIRT735053	Homo sapiens	UBAC2	337867	Homo sapiens	Luciferase reporter assay//Western blotting//Immunohistochemistry (IHC)//Immunofluorescence//In situ hybridization//Flow cytometry	NA	32913183
Moderate	hsa-miR-182-5p	MIRT001086	Homo sapiens	FOXO1	2308	Homo sapiens	qRT-PCR//Luciferase reporter assay//Western blot	Functional MTI	19574223
Moderate	hsa-miR-182-5p	MIRT054831	Homo sapiens	CHL1	10752	Homo sapiens	Luciferase reporter assay/QRTPCR///Western blot	Functional MTI	24971532
Moderate	hsa-miR-182-5p	MIRT053784	Homo sapiens	GSK3B	2932	Homo sapiens	Immunohistochemistry//Luciferase reporter assay//Microarray//qRT-PCR//Western blot	Functional MTI	24335145
Moderate	hsa-miR-182-5p	MIRT001222	Homo sapiens	RARG	5916	Homo sapiens	Luciferase reporter assay//Western blot	Functional MTI	19782699
Moderate	hsa-miR-182-5p	MIRT005359	Homo sapiens	TSC22D3	1831	Homo sapiens	Luciferase reporter assay//qRT-PCR	Functional MTI	20656788
Moderate	hsa-miR-182-5p	MIRT007155	Homo sapiens	PDCD4	27250	Homo sapiens	Luciferase reporter assay//qRT-PCR//Western blot	Functional MTI	23296900
Moderate	hsa-miR-182-5p	MIRT054760	Homo sapiens	SATB2	23314	Homo sapiens	Luciferase reporter assay//QRTPCR//Western blot	Functional MTI	24884732
Moderate	hsa-miR-182-5p	MIRT001990	Homo sapiens	MITF	4286	Homo sapiens	Flow//Luciferase reporter assay//qRT-PCR//Western blot	Functional MTI	22848417
Moderate	hsa-miR-182-5p	MIRT006823	Homo sapiens	FGF9	2254	Homo sapiens	Luciferase reporter assay//Western blot	Functional MTI	22917588
Moderate	hsa-miR-182-5p	MIRT437908	Homo sapiens	FBXW7	55294	Homo sapiens	Luciferase reporter assay//Western blot	Functional MTI	25269767
Moderate	hsa-miR-182-5p	MIRT737500	Homo sapiens	PKD1	5310	Homo sapiens	Western blotting//Immunoprecipitaion (IP)//Immunofluorescence//qRT-PCR	NA	32724471
Moderate	hsa-miR-182-5p	MIRT734628	Homo sapiens	UCA1	652995	Homo sapiens	Luciferase reporter assay//Western blotting//Immunoprecipitaion (IP)//Immunofluorescence//qRT-PCR//Flow cytometry	NA	31996265
Moderate	hsa-miR-182-5p	MIRT054261	Homo sapiens	ZFAND4	93550	Homo sapiens	Immunofluorescence//Immunohistochemistry//Luciferase reporter assay//Microarray//qRT-PCR//Western blot	Functional MTI	25682742
Moderate	hsa-miR-182-5p	MIRT734439	Homo sapiens	TIAM1	7074	Homo sapiens	Luciferase reporter assay//qRT-PCR//Western blot	Functional MTI	25973950
Moderate	hsa-miR-182-5p	MIRT007293	Homo sapiens	RECK	8434	Homo sapiens	Luciferase reporter assay//qRT-PCR//Western blot	Functional MTI	23333633
Moderate	hsa-miR-182-5p	MIRT735087	Homo sapiens	PAX6	5080	Homo sapiens	Western blotting//qRT-PCR//Flow cytometry	NA	32875669
Moderate	hsa-miR-183-5p	MIRT438391	Homo sapiens	PPP2CB	5516	Homo sapiens	Luciferase reporter assay//Western blot//qRT-PCR	Functional MTI	25152390
Moderate	hsa-miR-183-5p	MIRT053782	Homo sapiens	GSK3B	2932	Homo sapiens	Immunohistochemistry//Luciferase reporter assay//Microarray//qRT-PCR//Western blot	Functional MTI	24335145
Moderate	hsa-miR-183-5p	MIRT004349	Homo sapiens	EZR	7430	Homo sapiens	Flow//Immunohistochemistry//Luciferase reporter assay//qRT-PCR//Western blot	Functional MTI	25337200
Moderate	hsa-miR-183-5p	MIRT735272	Homo sapiens	SOCS6	9306	Homo sapiens	qRT-PCR//Western blot	Functional MTI	26870180
Moderate	hsa-miR-183-5p	MIRT054655	Homo sapiens	SNAI2	6591	Homo sapiens	Immunoblot//Luciferase reporter assay//qRT-PCR//Western blot	Functional MTI	24277930
Moderate	hsa-miR-183-5p	MIRT004016	Homo sapiens	KIF2A	3796	Homo sapiens	Immunoblot//Immunocytochemistry//Luciferase reporter assay//qRT-PCR//Reporter assay;Other	Functional MTI	19940135
Moderate	hsa-miR-183-5p	MIRT733875	Homo sapiens	HMOX1	3162	Homo sapiens	Luciferase reporter assay//qRT-PCR//Western blotting	NA	32602850
Moderate	hsa-miR-183-5p	MIRT053048	Homo sapiens	DKK3	27122	Homo sapiens	Immunohistochemistry//Luciferase reporter assay//qRT-PCR//Western blot	Functional MTI	23538390
Moderate	hsa-miR-183-5p	MIRT734040	Homo sapiens	RECK	8434	Homo sapiens	qRT-PCR//Western blot	Functional MTI	26609496
Moderate	hsa-miR-183-5p	MIRT005547	Homo sapiens	PDCD4	27250	Homo sapiens	Luciferase reporter assay//qRT-PCR//Western blot	Functional MTI	20602797
Moderate	hsa-miR-183-5p	MIRT737072	Homo sapiens	CCL20	6364	Homo sapiens	Western blotting//qRT-PCR	NA	31608699
Moderate	hsa-miR-183-5p	MIRT054143	Homo sapiens	BMI1	648	Homo sapiens	Luciferase reporter assay//qRT-PCR//Western blot	Functional MTI	25295122
Moderate	hsa-miR-183-5p	MIRT736999	Homo sapiens	PTEN	5728	Homo sapiens	Western blotting//qRT-PCR	NA	34113130
Moderate	hsa-miR-183-5p	MIRT054653	Homo sapiens	ZEB1	6935	Homo sapiens	Immunoblot//Luciferase reporter assay//qRT-PCR//Western blot	Functional MTI	24277930
Moderate	hsa-miR-183-5p	MIRT437880	Homo sapiens	ZFPM1	161882	Homo sapiens	ELISA//Immunohistochemistry//Immunoprecipitaion//Luciferase reporter assay//Microarray//qRT-PCR//Western blot	Functional MTI	24762440
Moderate	hsa-miR-183-5p	MIRT007339	Homo sapiens	IDH2	3418	Homo sapiens	Immunocytochemistry//Luciferase reporter assay//qRT-PCR	Functional MTI	23263745
Moderate	hsa-miR-183-5p	MIRT054775	Homo sapiens	AANAT	15	Homo sapiens	Luciferase reporter assay//qRT-PCR	Functional MTI	24423866
Moderate	hsa-miR-183-5p	MIRT438392	Homo sapiens	PTPA	5524	Homo sapiens	Luciferase reporter assay//Western blot//qRT-PCR	Functional MTI	25152390
Moderate	hsa-miR-183-5p	MIRT003298	Homo sapiens	FOXO1	2308	Homo sapiens	Immunohistochemistry//Northern blot//qRT-PCR//Western blot	Functional MTI	20028871
Moderate	hsa-miR-183-5p	MIRT054774	Homo sapiens	NFIL3	4783	Homo sapiens	Luciferase reporter assay//qRT-PCR	Functional MTI	24423866
Moderate	hsa-miR-183-5p	MIRT737071	Homo sapiens	CXCL8	3576	Homo sapiens	Western blotting//qRT-PCR	NA	31608699
Moderate	hsa-miR-183-5p	MIRT005870	Homo sapiens	AKAP12	9590	Homo sapiens	Immunohistochemistry//Luciferase reporter assay//Microarray//qRT-PCR//Western blot	Functional MTI	20979053
Moderate	hsa-miR-183-5p	MIRT733502	Homo sapiens	PCLAF	9768	Homo sapiens	Luciferase reporter assay//Microarray//qRT-PCR	Functional MTI	26322309
Moderate	hsa-miR-183-5p	MIRT052934	Homo sapiens	LRP6	4040	Homo sapiens	Luciferase reporter assay//Western blot	Functional MTI	24289859
Moderate	hsa-miR-183-5p	MIRT054867	Homo sapiens	SMAD4	4089	Homo sapiens	Immunohistochemistry//Luciferase reporter assay//qRT-PCR//Western blot	Functional MTI	23538390
Moderate	hsa-miR-183-5p	MIRT004015	Homo sapiens	ITGB1	3688	Homo sapiens	Immunoblot//Immunocytochemistry//Luciferase reporter assay//qRT-PCR//Reporter assay;Other	Functional MTI	19940135
Moderate	hsa-miR-183-5p	MIRT734696	Homo sapiens	UVRAG	7405	Homo sapiens	qRT-PCR//Western blot	Functional MTI	26717041
Moderate	hsa-miR-183-5p	MIRT004673	Homo sapiens	BTRC	8945	Homo sapiens	5'RACE//qRT-PCR//Western blot	Functional MTI	19647520
Moderate	hsa-miR-205-5p	MIRT736800	Homo sapiens	BRCA1	672	Homo sapiens	Luciferase reporter assay//Western blotting//qRT-PCR	NA	31514456
Moderate	hsa-miR-205-5p	MIRT734288	Homo sapiens	SMAD2	4087	Homo sapiens	Luciferase reporter assay//qRT-PCR//Western blot	Functional MTI	27574009
Moderate	hsa-miR-205-5p	MIRT736801	Homo sapiens	RAD17	5884	Homo sapiens	Luciferase reporter assay//Western blotting//qRT-PCR	NA	31514456
Moderate	hsa-miR-205-5p	MIRT053768	Homo sapiens	YY1	7528	Homo sapiens	Luciferase reporter assay//qRT-PCR//Western blot	Functional MTI	24763883
Moderate	hsa-miR-205-5p	MIRT054779	Homo sapiens	ITGA5	3678	Homo sapiens	Immunohistochemistry//Luciferase reporter assay//qRT-PCR//Western blot	Functional MTI	24434435
Moderate	hsa-miR-205-5p	MIRT006897	Homo sapiens	TP73	7161	Homo sapiens	qRT-PCR//Western blot	Functional MTI	22871739
Moderate	hsa-miR-205-5p	MIRT731753	Homo sapiens	HMGB1	3146	Homo sapiens	ChIP-seq//Luciferase reporter assay//Next Generation Sequencing (NGS)//pSILAC//qRT-PCR//Western blot	Functional MTI	26183718
Moderate	hsa-miR-205-5p	MIRT004518	Homo sapiens	VEGFA	7422	Homo sapiens	Flow//Luciferase reporter assay//qRT-PCR//Western blot	Functional MTI	22159356
Moderate	hsa-miR-205-5p	MIRT735819	Homo sapiens	NRP1	8829	Homo sapiens	Luciferase reporter assay//Western blotting//qRT-PCR	NA	32420217
Moderate	hsa-miR-205-5p	MIRT054854	Homo sapiens	ACSL1	2180	Homo sapiens	Luciferase reporter assay//qRT-PCR//Western blot	Functional MTI	24462768
Moderate	hsa-miR-205-5p	MIRT005564	Homo sapiens	IL32	9235	Homo sapiens	Luciferase reporter assay//qRT-PCR//Western blot	Functional MTI	20737563
Moderate	hsa-miR-205-5p	MIRT005563	Homo sapiens	IL24	11009	Homo sapiens	Luciferase reporter assay//qRT-PCR//Western blot	Functional MTI	20737563
Moderate	hsa-miR-205-5p	MIRT734371	Homo sapiens	UVRAG	7405	Homo sapiens	Luciferase reporter assay//qRT-PCR//Western blot	Functional MTI	26181203
Moderate	hsa-miR-205-5p	MIRT006784	Homo sapiens	EGLN2	112398	Homo sapiens	Luciferase reporter assay//Microarray//qRT-PCR//Western blot	Functional MTI	22859986
Moderate	hsa-miR-205-5p	MIRT737008	Homo sapiens	CLDN11	5010	Homo sapiens	Western blotting//qRT-PCR//In situ hybridization	NA	33971623
Moderate	hsa-miR-205-5p	MIRT732736	Homo sapiens	PRDX2	7001	Homo sapiens	2-D Gel Electrophoresis (2DGE)//qRT-PCR//Western blot	Functional MTI	26633009
Moderate	hsa-miR-205-5p	MIRT002478	Homo sapiens	ZEB1	6935	Homo sapiens	Luciferase reporter assay//Microarray//Western blot	Functional MTI	18376396
Moderate	hsa-miR-205-5p	MIRT054569	Homo sapiens	ACSL4	2182	Homo sapiens	Luciferase reporter assay//qRT-PCR//Western blot	Functional MTI	24576478
Moderate	hsa-miR-205-5p	MIRT437429	Homo sapiens	HMGB3	3149	Homo sapiens	Luciferase reporter assay//qRT-PCR//Western blot	Functional MTI	24098490
Moderate	hsa-miR-205-5p	MIRT732651	Homo sapiens	ANGPT2	285	Homo sapiens	Immunohistochemistry (IHC)//In situ hybridization//Microarray//qRT-PCR//Western blotting	NA	31547870
Moderate	hsa-miR-205-5p	MIRT006982	Homo sapiens	ERBB2	2064	Homo sapiens	qRT-PCR//Western blot	Functional MTI	21787752
Moderate	hsa-miR-205-5p	MIRT054375	Homo sapiens	BCL6	604	Homo sapiens	Luciferase reporter assay//Western blot	Functional MTI	22870299
Moderate	hsa-miR-205-5p	MIRT438663	Homo sapiens	PHLPP2	23035	Homo sapiens	ChIP-seq//ELISA//Immunohistochemistry//Luciferase reporter assay//qRT-PCR//Western blot	Functional MTI	23856247
Moderate	hsa-miR-205-5p	MIRT053377	Homo sapiens	SMAD1	4086	Homo sapiens	Luciferase reporter assay//qRT-PCR//Western blot	Functional MTI	23800974
Moderate	hsa-miR-205-5p	MIRT053378	Homo sapiens	SMAD4	4089	Homo sapiens	Luciferase reporter assay//qRT-PCR//Western blot	Functional MTI	23800974
Moderate	hsa-miR-205-5p	MIRT003322	Homo sapiens	E2F1	1869	Homo sapiens	Luciferase reporter assay//qRT-PCR//Western blot	Functional MTI	22578566
Moderate	hsa-miR-205-5p	MIRT735404	Homo sapiens	CCNJ	54619	Homo sapiens	Luciferase reporter assay//Western blot	Functional MTI	26469956
Moderate	hsa-miR-205-5p	MIRT437791	Homo sapiens	PTEN	5728	Homo sapiens	Luciferase reporter assay//qRT-PCR//Western blot	Functional MTI	24084898
Moderate	hsa-miR-205-5p	MIRT001163	Homo sapiens	LRP1	4035	Homo sapiens	qRT-PCR//Luciferase reporter assay//Western blot	Functional MTI	19665999
Moderate	hsa-miR-205-5p	MIRT438674	Homo sapiens	KCNJ10	3766	Homo sapiens	Luciferase reporter assay//qRT-PCR//Western blot	Functional MTI	23950153
Moderate	hsa-miR-205-5p	MIRT734380	Homo sapiens	CENPF	1063	Homo sapiens	Immunohistochemistry//Luciferase reporter assay//qRT-PCR//Western blot	Functional MTI	26059417
Moderate	hsa-miR-205-5p	MIRT735300	Homo sapiens	SATB2	23314	Homo sapiens	Luciferase reporter assay//qRT-PCR//Western blot	Functional MTI	25961955
Moderate	hsa-miR-205-5p	MIRT052936	Homo sapiens	BCL2	596	Homo sapiens	Immunohistochemistry//qRT-PCR//Western blot	Functional MTI	24297308
Moderate	hsa-miR-205-5p	MIRT003238	Homo sapiens	INPPL1	3636	Homo sapiens	Western blot//Luciferase reporter assay//Northern blot//Reporter assay;Western blot;Other	Functional MTI	19033458
Moderate	hsa-miR-205-5p	MIRT003239	Homo sapiens	MED1	5469	Homo sapiens	Luciferase reporter assay//Western blot	Functional MTI	20065103
Moderate	hsa-miR-205-5p	MIRT003659	Homo sapiens	ERBB3	2065	Homo sapiens	Luciferase reporter assay//qRT-PCR//Western blot	Functional MTI	19276373
Moderate	hsa-miR-205-5p	MIRT737193	Homo sapiens	ERP29	10961	Homo sapiens	Luciferase reporter assay//Western blotting//RNA-seq//qRT-PCR	NA	31602229
Moderate	hsa-miR-205-5p	MIRT003666	Homo sapiens	ZEB2	9839	Homo sapiens	Luciferase reporter assay//Microarray//Western blot	Functional MTI	18376396
Moderate	hsa-miR-205-5p	MIRT007191	Homo sapiens	LRRK2	120892	Homo sapiens	Luciferase reporter assay//qRT-PCR//Western blot	Functional MTI	23125283
Moderate	hsa-miR-205-5p	MIRT007075	Homo sapiens	LAMC1	3915	Homo sapiens	Luciferase reporter assay//qRT-PCR//Western blot	Functional MTI	22578566
Moderate	hsa-miR-2110-5p	NA	NA	NA	NA	NA	NA	NA	NA
