# Supplementary material for: SARS-CoV-2 remodels the landscape of small non-coding RNAs with infection time and symptom severity
Source: NPJ Syst Biol Appl. 2024 Apr 17;10:41. doi: 10.1038/s41540-024-00367-z (PMC11024147; doi:10.1038/s41540-024-00367-z)
Supplement: Supplementary file 9 — Supplementary Table 7 [file 41540_2024_367_MOESM9_ESM.xlsx]

## Sheet: Supplemental_Table_5
Supplementary Table 7: Details of the endogenous tsRNAs differentially expressed in response to SARS-CoV-2 infection.
seq	Unitas_ID	Unitas_tRNA_class	Isotype	Severe_T1_LFC	Severe_T1_padj	Severe_T2_LFC	Severe_T2_padj	Moderate_T1_LFC	Moderate_T1_padj	Moderate_T2_LFC	Moderate_T2_padj
GGCGGTGTAGCTCAGTGGTAGAG	tRNA-Ala-AGC-7-1	5p-tRF	Ala	7.41377269218995	0.0236272335423167	NA	NA	NA	NA	NA	NA
GGGGATGTAGCTCA	tRNA-Ala-TGC-2-1	5p-tRF	Ala	2.28576714733563	0.046750330165774	NA	NA	NA	NA	NA	NA
GGGGATGTAGCTCAGATGG	tRNA-Ala-TGC-2-1	5p-tRF	Ala	3.84380732005103	0.00529524213715062	4.92239335670462	0.0395747174563579	3.18621526549245	0.0314943066029713	4.27565624228901	0.000109097026661885
GGGGATGTAGCTCAGATGGTAGAGC	tRNA-Ala-TGC-2-1	5p-tRF	Ala	5.9893365094317	0.000230585389142871	3.48990882189901	0.00228973928874753	NA	NA	NA	NA
GGGGATGTAGCTCAGT	tRNA-Ala-TGC-2-1	5p-tRF	Ala	3.83698071907586	0.000458477328537151	3.31446844845347	0.00535769188996003	2.93500914669969	0.0142531671479591	3.68798070013992	0.00740592879368689
GGGGATGTAGCTCAGTGG	tRNA-Ala-TGC-2-1	5p-tRF	Ala	2.69240187362497	0.00217811545527645	2.67551867091543	0.00175667149487826	3.73940101311517	4.31309158874786e-06	4.35125496572565	0.00143544897319685
GGGGATGTAGCTCAGTGGTAG	tRNA-Ala-TGC-2-1	5p-tRF	Ala	2.96405583378356	0.0345135674565656	2.7879770747541	0.00371435726349449	NA	NA	NA	NA
GGGGGATTAGCTCAAATGG	tRNA-Ala-AGC-8-2	5p-tRF	Ala	3.16054416693122	0.0129007393540026	NA	NA	NA	NA	3.99133128633369	0.000207664951241167
GGGGGATTAGCTCAAATGGTAGAGC	tRNA-Ala-AGC-8-2	5p-tRF	Ala	6.83774471597903	0.00716614536675951	8.34992716810251	0.039189818580433	NA	NA	NA	NA
GGGGGTGTAGCTC	tRNA-Ala-AGC-7-1	5p-tRF	Ala	8.36408932380271	1.27799876573193e-11	4.67754402933383	0.001080592585499	6.64990387174591	2.24420362307117e-07	6.73408390389548	0.000196015525081568
GGGGGTGTAGCTCA	tRNA-Ala-AGC-7-1	5p-tRF	Ala	4.2838541525503	0.000292905651550262	NA	NA	NA	NA	NA	NA
GGGGGTGTAGCTCAGT	tRNA-Ala-AGC-7-1	5p-tRF	Ala	2.34263179622201	0.035516167370493	2.29811893667472	3.93173195372367e-08	3.67890437294068	0.000652988844321374	3.60183650034698	0.030900508003621
GGGGGTGTAGCTCAGTGA	tRNA-Ala-AGC-7-1	5p-tRF	Ala	2.52707848730688	0.0303589671905384	2.65714114589141	0.0149929326607091	NA	NA	NA	NA
GGGGGTGTAGCTCAGTGG	tRNA-Ala-AGC-7-1	5p-tRF	Ala	2.77543593471355	0.0119668175419012	2.98427811540429	0.000613340386065557	2.67609245347983	0.0252217338042971	2.62340509220192	0.000461131370076757
GGGGGTGTAGCTCAGTGGT	tRNA-Ala-AGC-7-1	5p-tRF	Ala	2.3023776568605	0.0260717279840728	2.06272347092065	0.0178834893640548	2.35517672162968	0.032822197012768	NA	NA
GGGGGTGTAGCTCAGTGGTAGAG	tRNA-Ala-AGC-7-1	5p-tRF	Ala	3.4977269317421	0.0116864003690719	3.43885201375974	0.00258659519574447	NA	NA	NA	NA
GGGGGTGTAGCTCAGTGGTAGAGC	tRNA-Ala-AGC-7-1	5p-tRF	Ala	3.98046541576557	0.00185481772258628	3.60104115416616	9.31344293310848e-05	NA	NA	NA	NA
GGGGGTGTAGCTCAGTGGTAGAGCGCGT	tRNA-Ala-AGC-7-1	5p-tRF	Ala	6.09216515185427	0.000876499898729642	4.47631688663849	0.0219936560349327	5.93198106461045	0.00193826381606809	3.15241398931764	0.0326455640994927
GGGGGTGTAGCTCAGTGGTAGAGCGCGTGCTTG	tRNA-Ala-AGC-7-1	5p-tR-half	Ala	2.97552679017656	0.0154173660311885	NA	NA	NA	NA	NA	NA
GGGGGTGTAGCTCAGTGGTAGAGCGCGTGCTTT	tRNA-Ala-AGC-7-1	5p-tR-half	Ala	1.89185912247177	0.0151510537674933	NA	NA	NA	NA	NA	NA
GGGGGTGTAGCTCAGTGGTAGAGT	tRNA-Ala-AGC-7-1	5p-tRF	Ala	3.46438908598088	0.00688992303909344	3.19459265865002	0.0499567275125857	NA	NA	NA	NA
GGGGGTGTAGCTCAGTT	tRNA-Ala-AGC-7-1	5p-tRF	Ala	3.6509862727761	0.0321648664265018	NA	NA	NA	NA	6.36617739945272	0.000922615179228876
GGGGATGTAGCTCAGATGGTA	tRNA-Ala-TGC-2-1	5p-tRF	Ala	NA	NA	1.5116429971079	0.000179838694180789	NA	NA	NA	NA
GGGGATGTAGCTCAGTGGTAGAGC	tRNA-Ala-TGC-2-1	5p-tRF	Ala	NA	NA	2.50168425349261	0.0321293668930112	NA	NA	NA	NA
GGGGGCGTAGCTCAG	tRNA-Ala-AGC-7-1	5p-tRF	Ala	NA	NA	5.87315778575209	0.0259950442254047	5.04799207927526	0.0158370160121194	7.08193831309903	0.000543066426205292
GGGGGCGTAGCTCAGT	tRNA-Ala-AGC-7-1	5p-tRF	Ala	NA	NA	10.3610912164873	0.001332479017295	9.96189048857737	0.000424820191452401	8.59718137386417	8.52352041677823e-06
GGGGGTGTAGCTCAGC	tRNA-Ala-AGC-7-1	5p-tRF	Ala	NA	NA	4.11416245618618	7.24272219272004e-05	3.30324416353433	0.0121541906606466	4.1080418206132	0.00348460999061086
GGGGGTGTAGCTCAGTGGTAGAGAGCGTGCTT	tRNA-Ala-AGC-7-1	5p-tR-half	Ala	NA	NA	3.62512733614204	2.67445078299924e-07	NA	NA	NA	NA
GGGGATGTAGCTCAGTGA	tRNA-Ala-TGC-2-1	5p-tRF	Ala	NA	NA	NA	NA	2.70967283912843	0.0165672942430998	3.25213245112203	0.022567281102611
GGGGATGTAGCTCAGTGGTA	tRNA-Ala-TGC-2-1	5p-tRF	Ala	NA	NA	NA	NA	2.6331066983273	0.0205743786682722	NA	NA
GGGGATGTAGCTCAGTGT	tRNA-Ala-TGC-2-1	5p-tRF	Ala	NA	NA	NA	NA	2.52618741790726	0.0324250811478484	2.66079733518179	0.000395833662034708
CGGGGTGTAGCTCAGT	tRNA-Ala-AGC-7-1	5p-tRF	Ala	NA	NA	NA	NA	NA	NA	0.9186875743932	7.14753693444734e-05
GGGGAATTAGCTCAAATGG	tRNA-Ala-AGC-11-1	5p-tRF	Ala	NA	NA	NA	NA	NA	NA	6.81516793762118	0.00596672330193167
GGGGATGTAGCTCAGTG	tRNA-Ala-TGC-2-1	5p-tRF	Ala	NA	NA	NA	NA	NA	NA	2.67831903856362	0.000732516188116821
GGGGATGTAGCTCAGTGGTAGAG	tRNA-Ala-TGC-2-1	5p-tRF	Ala	NA	NA	NA	NA	NA	NA	2.71266995598913	0.0109962477032854
GGGGATGTAGCTCAGTGGTAGAGAGCGCGCTT	tRNA-Ala-CGC-3-1	5p-tR-half	Ala	NA	NA	NA	NA	NA	NA	3.90995946919319	0.00497136500874935
CGACTCCTGGCTGGCTCGCC	tRNA-Arg-ACG-2-4	3p-tRF	Arg	4.89585299583641	0.00430911474231259	5.68328291939511	0.00254922900357361	NA	NA	3.8357825256914	0.0226348240566456
TCGACTCCTGGCTGGCTCGCC	tRNA-Arg-ACG-2-4	3p-tRF	Arg	4.74361970972638	7.24272219272004e-05	5.45422637271822	NA	4.96420631451971	3.12519432249772e-05	6.36541893504014	0.0295616655282629
TCGACTCCTGGCTGGCTCGCCA	tRNA-Arg-ACG-2-4	3p-tRF	Arg	4.86487993661692	3.93173195372367e-08	4.82931008432319	NA	3.63830737722867	0.000174484397420754	4.66513013252605	0.0138818024334463
TCGAGTCCTGCCGCGGTCGCCA	tRNA-Arg-TCG-1-1	3p-tRF	Arg	4.46704368975602	0.0149929326607091	NA	NA	6.07043429584426	0.000541244938687843	4.25612650032922	0.000816570470968343
TTCGACTCCTGGCTGGCTCGCCA	tRNA-Arg-ACG-2-4	3p-tRF	Arg	5.42363094330491	0.00283066538117881	5.75094337990189	NA	NA	NA	3.58833476099369	0.00012496100074399
CATCTGGGTCGCC	tRNA-Arg-CCG-2-1	3p-tRF	Arg	NA	NA	2.63666486448685	0.000637469424289663	NA	NA	NA	NA
CTTCGTGGTCGCCA	tRNA-Arg-CCG-1-1	3p-tRF	Arg	NA	NA	3.23184015899567	0.0483312976099821	NA	NA	NA	NA
ATCTGGGTCGCC	tRNA-Arg-CCG-2-1	3p-tRF	Arg	NA	NA	NA	NA	3.12727144227872	0.0352415052398757	NA	NA
CCACCCAGGGACGCCA	tRNA-Asn-GTT-2-6	3p-tRF	Asn	NA	NA	-2.57293310173695	8.18841774683967e-05	NA	NA	NA	NA
ATCCGGGTGCCCCCTCT	tRNA-Cys-GCA-2-1	3p-tRF	Cys	-2.75684100082938	0.0232777331126054	NA	NA	NA	NA	NA	NA
GGGGATATAGCT	tRNA-Cys-GCA-17-1	5p-tRF	Cys	7.36077535544209	0.00899024502890705	6.68985733739884	0.0106751925721483	6.25456553497548	0.0423736470572459	7.73733729236408	2.98650420500102e-05
GGGGATATAGCTC	tRNA-Cys-GCA-17-1	5p-tRF	Cys	6.97847640420247	1.10180299973918e-06	5.62607604908353	0.00130523472207849	6.99930286863982	1.28697193962895e-06	9.28043247787257	0.0125666217837498
GGGGGCATAGCTC	tRNA-Cys-GCA-1-1	5p-tRF	Cys	5.04241288036745	0.000138797243086992	5.89984558557942	0.00165747350842351	4.38253144710975	0.00182612542580817	7.30538715165513	6.99932708973716e-05
GGGGGTATAGCTC	tRNA-Cys-GCA-2-1	5p-tRF	Cys	2.8059001375011	0.00202736153526778	2.82228051009389	2.58453932665316e-07	NA	NA	2.04450400554897	0.0367653954958578
GGGGGTATAGCTCAGG	tRNA-Cys-GCA-19-1	5p-tRF	Cys	3.4026593245563	0.0093839872619014	4.27886920895433	0.0272090007157455	NA	NA	3.87564675333859	0.00812146153906041
GGGGGTATAGCTCAGGG	tRNA-Cys-GCA-19-1	5p-tRF	Cys	4.52419873263672	0.00456393751395223	5.51412006492945	0.00387880500235098	NA	NA	NA	NA
GGGGGTATAGCTCAGGGG	tRNA-Cys-GCA-19-1	5p-tRF	Cys	4.37716002543125	0.00129562759693787	NA	NA	NA	NA	NA	NA
GGGGGTATAGCTCAGGGGTAGAGCATTTGACTG	tRNA-Cys-GCA-19-1	5p-tR-half	Cys	4.45555394192431	0.000509863671945287	2.93700847729028	0.0343934717549141	NA	NA	NA	NA
GGGGGTATAGCTCAGGGGTAGAGCATTTGACTGC	tRNA-Cys-GCA-19-1	5p-tR-half	Cys	2.90341483691342	0.0212222950392128	NA	NA	NA	NA	NA	NA
GGGGGTATAGCTCAGTGA	tRNA-Cys-GCA-2-1	5p-tRF	Cys	2.63903835217223	0.0380274170414562	NA	NA	NA	NA	2.70588804827156	0.00723697448033289
GGGGGTATAGCTCAGTGG	tRNA-Cys-GCA-2-1	5p-tRF	Cys	2.45889140425267	0.0268099939415703	2.20424582521872	0.0126459323854768	2.76237135206666	0.0176052430493662	3.36307686620129	0.00295888694382373
GGGGGTATAGCTT	tRNA-Cys-GCA-12-1	5p-tRF	Cys	NA	NA	2.5255095230351	0.0438063028492376	NA	NA	NA	NA
GGGGATATAGCTCAG	tRNA-Cys-GCA-17-1	5p-tRF	Cys	NA	NA	NA	NA	4.93257940236084	0.0157210165046156	6.15397983429056	0.0261832927714901
GGGGGTATAGCTCAG	tRNA-Cys-GCA-2-1	5p-tRF	Cys	NA	NA	NA	NA	2.80730163535645	0.0472766181365239	NA	NA
GGGGGTATAGCTCAGT	tRNA-Cys-GCA-2-1	5p-tRF	Cys	NA	NA	NA	NA	2.95593256279915	0.0439500075965475	3.48737062430267	0.0318723860487517
CAAATCTCGGTGGAACCTG	tRNA-Gln-CTG-1-2	3p-tRF	Gln	4.52049786399269	0.00111405488265232	5.43636952566512	0.00605591729226973	6.09841911116931	5.76284619269093e-06	7.71658215005426	0.0352415052398757
CGGTGGAACCTCCA	tRNA-Gln-CTG-1-2	3p-tRF	Gln	2.81700395602435	0.0109829030956821	3.85274198425879	0.000459376534170903	NA	NA	NA	NA
CTCGGTGGAACCTCCA	tRNA-Gln-CTG-1-2	3p-tRF	Gln	2.09606477880062	0.0281070388185805	NA	NA	NA	NA	NA	NA
GGTTCCATGGTGTAATGGTTAGCACTCTG	tRNA-Gln-CTG-1-2	5p-tRF	Gln	4.39574814693999	0.00311479265106617	NA	NA	NA	NA	NA	NA
GGTTCCATGGTGTAATGGTTAGCACTCTGG	tRNA-Gln-CTG-1-2	5p-tR-half	Gln	4.0686818356762	0.00198960234697573	4.23422214999987	0.0191707106620073	NA	NA	NA	NA
GTCTCGGTGGAACCTCCA	tRNA-Gln-CTG-4-1	3p-tRF	Gln	4.18178123387192	0.000195062343083353	NA	NA	NA	NA	NA	NA
TCTCGGTGGAACCT	tRNA-Gln-CTG-1-2	3p-tRF	Gln	-3.02454164395249	0.0219936560349327	NA	NA	NA	NA	NA	NA
AAATCTCGGTGGAACCTCCA	tRNA-Gln-CTG-1-2	3p-tRF	Gln	NA	NA	3.71715562368421	0.00319910455654391	NA	NA	2.88256259830689	0.0242261023183214
AATCTCGGTGGGACCTCCA	tRNA-Gln-TTG-2-1	3p-tRF	Gln	NA	NA	3.14147244569862	0.00692640355780104	NA	NA	3.06093452515579	0.0232750012104244
CAAATCTCGGTGGAACCTA	tRNA-Gln-CTG-1-2	3p-tRF	Gln	NA	NA	3.63235772379071	0.00341546957368976	4.46730165369244	0.000231738492472116	5.760813087767	0.00750623355419526
CAAATCTCGGTGGAACCTCCA	tRNA-Gln-CTG-1-2	3p-tRF	Gln	NA	NA	2.39224259783733	0.000172777728800834	NA	NA	2.30724244701839	0.0142519251626248
CGGTGGAACCTCC	tRNA-Gln-CTG-1-2	3p-tRF	Gln	NA	NA	2.93191231472226	0.0173256032215869	NA	NA	NA	NA
CTCGGTGGAACCTCCG	tRNA-Gln-CTG-1-2	3p-tRF	Gln	NA	NA	3.07300426228379	0.00710850340584798	NA	NA	NA	NA
TCAAATCTCGGTGGAACCTCCA	tRNA-Gln-CTG-1-2	3p-tRF	Gln	NA	NA	NA	NA	2.78861413796993	0.00869939356073169	3.3358855593911	0.0151530899771176
TCAAATCTCGGTGGGACCTCCA	tRNA-Gln-TTG-3-3	3p-tRF	Gln	NA	NA	NA	NA	NA	NA	3.25605966468704	0.00312300868309328
TCGGTGGAACCTCC	tRNA-Gln-CTG-1-2	3p-tRF	Gln	NA	NA	NA	NA	NA	NA	2.98737566172037	0.0195727588218627
ACCCTGGTGGTCTAGTGGTTAGGATTCGGCGCTC	tRNA-Glu-CTC-1-6	5p-tR-half	Glu	2.89927260656294	0.012587274043214	3.73801110897314	0.00898262408679533	3.89352739797593	0.000764825504443005	NA	NA
CCCCACATGGTCTAGCGGTTAGGATTCCT	tRNA-Glu-TTC-2-1	5p-tRF	Glu	2.74221829433145	0.0141463618840312	2.66446197842714	6.09484802356807e-06	NA	NA	NA	NA
CCCCTGGTGGTCTAGTGGTTAGGATTCGGCGCTC	tRNA-Glu-CTC-1-6	5p-tR-half	Glu	3.01543877393074	0.00728908083106811	3.64133374436649	0.00656431855666324	3.79691162287097	0.000899514548518386	NA	NA
GCGGCCCGGGTTCGACTCCCGGTGTGGGAACCA	tRNA-Glu-TTC-2-1	3p-tR-half	Glu	3.18100808269595	0.0147934708242279	NA	NA	NA	NA	NA	NA
TCCATGGTGGTCTAGTGGTTAGGATTCGGCGCTC	tRNA-Glu-CTC-1-6	5p-tR-half	Glu	4.97189854463486	0.00751919116018775	6.32033909136976	NA	5.8268668392132	0.00231298112313489	NA	NA
TCCCACACGGTCTAGCGGTTAGGATTCCT	tRNA-Glu-TTC-2-1	5p-tRF	Glu	4.09300919146911	0.00338965765677988	NA	NA	NA	NA	NA	NA
TCCCACATGGCCTAGCGGTTAGGATTCCT	tRNA-Glu-TTC-2-1	5p-tRF	Glu	4.04041692460203	0.00357322563810067	2.76839764396385	NA	NA	NA	NA	NA
TCCCACATGGTCCAGCGGTTAGGATTCCT	tRNA-Glu-TTC-2-1	5p-tRF	Glu	4.60781657569212	0.00243303662822506	4.41091768415503	NA	NA	NA	NA	NA
TCCCACATGGTCTAGCGGCTAGGATTCCT	tRNA-Glu-TTC-2-1	5p-tRF	Glu	5.05000104496275	0.000250634637915071	4.8964773933222	NA	NA	NA	NA	NA
TCCCACATGGTCTAGCGGTTAGGACTCCT	tRNA-Glu-TTC-2-1	5p-tRF	Glu	3.34168885492459	0.00492873166861913	NA	NA	NA	NA	NA	NA
TCCCACATGGTCTAGCGGTTAGGATTCC	tRNA-Glu-TTC-2-1	5p-tRF	Glu	2.51922513466121	0.0335147167091137	2.91699198659504	NA	3.36240705983809	0.00610111106936797	NA	NA
TCCCACATGGTCTAGCGGTTAGGATTCCA	tRNA-Glu-TTC-2-1	5p-tRF	Glu	3.827948652292	0.000544070141360195	3.03285447273302	NA	NA	NA	NA	NA
TCCCACATGGTCTAGCGGTTAGGATTCCC	tRNA-Glu-TTC-2-1	5p-tRF	Glu	3.54342522270082	0.000311084552953766	2.9256526386413	NA	NA	NA	NA	NA
TCCCACATGGTCTAGCGGTTAGGATTCCT	tRNA-Glu-TTC-2-1	5p-tRF	Glu	3.53652094737154	0.000132807024442318	3.28544313337315	NA	2.35918991019416	0.0286014383007957	NA	NA
TCCCACATGGTCTAGCGGTTAGGGTTCCT	tRNA-Glu-TTC-2-1	5p-tRF	Glu	3.53017652996449	0.00588056082727653	2.85064526651914	NA	NA	NA	NA	NA
TCCCACATGGTCTAGCGTTAGGATTCCT	tRNA-Glu-TTC-2-1	5p-tRF	Glu	6.02157672686818	0.000492620613470346	6.29395912648752	NA	4.3861403968375	0.0204924818153239	4.02155888647918	0.0445084728776817
TCCCACATGGTCTGGCGGTTAGGATTCCT	tRNA-Glu-TTC-2-1	5p-tRF	Glu	4.05515937447157	0.00241172617229505	4.26913683999823	NA	NA	NA	NA	NA
TCCCACGTGGTCTAGCGGTTAGGATTCCT	tRNA-Glu-TTC-2-1	5p-tRF	Glu	3.28048560551944	0.0165059036913054	3.30604457916097	NA	NA	NA	NA	NA
TCCCAGGTGGTCTAGTGGTTAGGATTCGGCGCTC	tRNA-Glu-CTC-1-6	5p-tR-half	Glu	3.18933171627798	0.0140847590888477	4.19064602173287	NA	4.23063957257455	0.00140632292859441	NA	NA
TCCCATATGGTCTAGCGGTTAGGATTCC	tRNA-Glu-TTC-1-1	5p-tRF	Glu	3.88825164400939	0.00308299123408799	NA	NA	NA	NA	NA	NA
TCCCATATGGTCTAGCGGTTAGGATTCCA	tRNA-Glu-TTC-1-1	5p-tRF	Glu	2.97686569526288	0.00849513193778876	NA	NA	NA	NA	NA	NA
TCCCATATGGTCTAGCGGTTAGGATTCCC	tRNA-Glu-TTC-1-1	5p-tRF	Glu	2.55664266949985	0.0108377105039616	NA	NA	NA	NA	NA	NA
TCCCATATGGTCTAGCGGTTAGGATTCCT	tRNA-Glu-TTC-1-1	5p-tRF	Glu	2.72380033660117	0.00458661166959208	2.11232115912888	NA	NA	NA	NA	NA
TCCCCGGTGGTCTAGTGGTTAGGATTCGGCGCTC	tRNA-Glu-CTC-1-6	5p-tR-half	Glu	3.19522823686687	0.00553649646295829	3.59916710633692	NA	3.75247413182042	0.00163137089606867	NA	NA
TCCCGGGTGGTCTAGTGGTTAGGATTCGGCGCTC	tRNA-Glu-CTC-1-6	5p-tR-half	Glu	3.59263652665504	0.00348657458917028	3.75613412773999	NA	3.28178774455345	0.0115733121647341	NA	NA
TCCCGGTGGTCTAGTGGTTAGGATTCGGCGCTC	tRNA-Glu-CTC-1-6	5p-tR-half	Glu	3.29886360983175	0.00910610994836687	3.35102365891135	NA	3.10057415612331	0.020772579940797	NA	NA
TCCCTAGTGGTCTAGTGGTTAGGATTCGGCGCTC	tRNA-Glu-CTC-1-6	5p-tR-half	Glu	3.25024379910367	0.00888682404843122	3.99596597895625	NA	3.96289130235055	0.00219648138627317	NA	NA
TCCCTGATGGTCTAGTGGTTAGGATTCGGCGCTC	tRNA-Glu-CTC-1-6	5p-tR-half	Glu	2.8339411376319	0.0229724508207014	3.88443274592247	NA	3.73683760686073	0.00318852156685942	NA	NA
TCCCTGGAGGTCTAGTGGTTAGGATTCGGCGCTC	tRNA-Glu-CTC-1-6	5p-tR-half	Glu	2.9531215197577	0.0229069083650076	3.83287506311438	NA	3.42434382525002	0.0111887883605832	NA	NA
TCCCTGGCGGTCTAGTGGTTAGGATTCGGCGCTC	tRNA-Glu-CTC-1-6	5p-tR-half	Glu	3.433366224287	0.00316206465896523	3.72337482853652	NA	4.1680578669206	0.000428444877955593	NA	NA
TCCCTGGGGGTCTAGTGGTTAGGATTCGGCGCTC	tRNA-Glu-CTC-1-6	5p-tR-half	Glu	2.61549728447052	0.0461704136663414	3.59885596573368	NA	NA	NA	NA	NA
TCCCTGGGGTCTAGTGGTTAGGATTCGGCGCTC	tRNA-Glu-CTC-1-6	5p-tR-half	Glu	3.12420118990113	0.0204727498118101	3.84227001054055	NA	3.05533738823775	0.0316703849512319	NA	NA
TCCCTGGTAGTCTAGTGGTTAGGATTCGGCGCTC	tRNA-Glu-CTC-1-6	5p-tR-half	Glu	2.62725947079952	0.0383509722910688	3.71970802418716	NA	5.62151479029256	0.0062606502441497	NA	NA
TCCCTGGTGATCTAGTGGTTAGGATTCGGCGCTC	tRNA-Glu-CTC-1-6	5p-tR-half	Glu	3.22360029509594	0.00715525489740845	3.93480051242843	NA	3.80421686550922	0.00191050127757425	NA	NA
TCCCTGGTGGCCTAGTGGTTAGGATTCGGCGCTC	tRNA-Glu-CTC-1-6	5p-tR-half	Glu	3.37183804947231	0.00339472640366158	4.01295092086911	NA	4.27126467844814	0.000230476537812594	NA	NA
TCCCTGGTGGTATAGTGGTTAGGATTCGGCGCTC	tRNA-Glu-CTC-1-6	5p-tR-half	Glu	2.81796124965351	0.0421494194824373	3.53989367302255	NA	NA	NA	NA	NA
TCCCTGGTGGTCAAGTGGTTAGGATTCGGCGCTC	tRNA-Glu-CTC-1-6	5p-tR-half	Glu	4.38225408263038	0.00233361937534975	5.03181911877787	NA	4.47708390182623	0.00283593476520618	NA	NA
TCCCTGGTGGTCCAGTGGTTAGGATTCGGCGCTC	tRNA-Glu-CTC-1-6	5p-tR-half	Glu	3.46500525309218	0.00264664443612065	3.98140636179122	NA	4.1705672861143	0.000372731102469128	NA	NA
TCCCTGGTGGTCTAGAGGTTAGGATTCGGCGCTC	tRNA-Glu-CTC-1-6	5p-tR-half	Glu	3.20393939771917	0.0221191456335171	4.48895944513938	NA	3.51736960476832	0.0194890942731089	NA	NA
TCCCTGGTGGTCTAGTAGTTAGGATTCGGCGCTC	tRNA-Glu-CTC-1-6	5p-tR-half	Glu	3.25261905512486	0.00458215991397562	4.34008878048944	NA	4.26574205893515	0.000205971882942978	NA	NA
TCCCTGGTGGTCTAGTGGATAGGATTCGGCGCTC	tRNA-Glu-CTC-1-6	5p-tR-half	Glu	3.46758225978037	0.0143795989303674	4.51099540989557	NA	3.63864520412653	0.0140680496190359	NA	NA
TCCCTGGTGGTCTAGTGGTAAGGATTCGGCGCTC	tRNA-Glu-CTC-1-6	5p-tR-half	Glu	3.67164886345944	0.0067690325752626	4.3622738192045	NA	4.19027446371942	0.00268378065974195	NA	NA
TCCCTGGTGGTCTAGTGGTAGGATTCGGCGCTCT	tRNA-Glu-CTC-1-6	5p-tR-half	Glu	2.97369573214129	0.0169891133932864	3.55953525657742	NA	3.57756502719975	0.00401765926421426	NA	NA
TCCCTGGTGGTCTAGTGGTCAGGATTCGGCGCTC	tRNA-Glu-CTC-1-6	5p-tR-half	Glu	3.19687719262682	0.00458865915809195	3.79593372109109	NA	3.92328012690538	0.000590736987250471	NA	NA
TCCCTGGTGGTCTAGTGGTTAAGATTCGGCGCTC	tRNA-Glu-CTC-1-6	5p-tR-half	Glu	3.80803805270243	0.00346297575725444	4.23222594807335	NA	4.17363631253467	0.00197241680889598	NA	NA
TCCCTGGTGGTCTAGTGGTTAGAATTCGGCGCTC	tRNA-Glu-CTC-1-6	5p-tR-half	Glu	2.68522528297388	0.0456642452323605	3.43913265946593	NA	3.58655548616455	0.0111824240279692	NA	NA
TCCCTGGTGGTCTAGTGGTTAGGAATCGGCGCTC	tRNA-Glu-CTC-1-6	5p-tR-half	Glu	3.38986019278115	0.0204727498118101	4.39312051517164	NA	3.31366378420236	0.0317206328311103	NA	NA
TCCCTGGTGGTCTAGTGGTTAGGACTCGGCGCTC	tRNA-Glu-CTC-1-6	5p-tR-half	Glu	2.85807818472511	0.011552431345992	3.67267731084402	NA	3.93027619194219	0.000577210515750911	NA	NA
TCCCTGGTGGTCTAGTGGTTAGGATCCGGCGCTC	tRNA-Glu-CTC-1-6	5p-tR-half	Glu	2.64162563361306	0.0244949061015996	3.4769512157061	NA	3.64879075201967	0.00228752815227677	NA	NA
TCCCTGGTGGTCTAGTGGTTAGGATTAGGCGCTC	tRNA-Glu-CTC-1-6	5p-tR-half	Glu	4.1565135835547	0.00224727093286097	4.64730528843018	NA	3.94748637870899	0.00578694557528144	NA	NA
TCCCTGGTGGTCTAGTGGTTAGGATTCAGCGCTC	tRNA-Glu-CTC-1-6	5p-tR-half	Glu	3.15048791012974	0.00899611745839744	3.58978015973678	NA	3.9074824770505	0.00159299010920788	NA	NA
TCCCTGGTGGTCTAGTGGTTAGGATTCG	tRNA-Glu-CTC-1-6	5p-tRF	Glu	2.3712394641823	0.0227619687192859	NA	NA	2.6135072703831	0.0179168979546673	NA	NA
TCCCTGGTGGTCTAGTGGTTAGGATTCGACGCTC	tRNA-Glu-CTC-1-6	5p-tR-half	Glu	3.40160624041217	0.00370125362400808	3.9009869421106	NA	3.85714412914152	0.00130416658523868	NA	NA
TCCCTGGTGGTCTAGTGGTTAGGATTCGGCACTC	tRNA-Glu-CTC-1-6	5p-tR-half	Glu	3.31939767791469	0.00353600304445568	3.84073776631206	NA	4.0201167786409	0.00050417125323838	NA	NA
TCCCTGGTGGTCTAGTGGTTAGGATTCGGCGCTA	tRNA-Glu-CTC-1-6	5p-tR-half	Glu	2.38382902452469	0.0256769491019206	2.71783111501828	NA	3.04594471875463	0.00538308807891598	NA	NA
TCCCTGGTGGTCTAGTGGTTAGGATTCGGCGCTC	tRNA-Glu-CTC-1-6	5p-tR-half	Glu	3.40388796612301	0.000880445459387393	3.88762231909433	NA	4.02550923693927	9.3928990692659e-05	NA	NA
TCCCTGGTGGTCTAGTGGTTAGGATTCGGCGTTC	tRNA-Glu-CTC-1-6	5p-tR-half	Glu	4.24413246430378	0.000950113454673381	4.49509198219555	NA	4.55178691131228	0.000590384825120685	NA	NA
TCCCTGGTGGTCTAGTGGTTAGGATTCGGTGCTC	tRNA-Glu-CTC-1-6	5p-tR-half	Glu	2.78168640527778	0.0158746751705043	3.36135766005965	NA	3.20008616826047	0.0074986358827935	NA	NA
TCCCTGGTGGTCTAGTGGTTAGGATTCT	tRNA-Glu-CTC-1-6	5p-tRF	Glu	2.86924143073428	0.0211008477018416	NA	NA	NA	NA	NA	NA
TCCCTGGTGGTCTAGTGGTTAGGATTTGGCGCTC	tRNA-Glu-CTC-1-6	5p-tR-half	Glu	3.5218203434044	0.00253746485122564	3.92898878279222	NA	3.91019060828256	0.00109993159032231	NA	NA
TCCCTGGTGGTCTAGTGGTTAGGGTTCGGCGCTC	tRNA-Glu-CTC-1-6	5p-tR-half	Glu	3.84428547720619	0.000508556282950613	4.30193364940906	NA	4.37060335265253	9.3039687076424e-05	NA	NA
TCCCTGGTGGTCTAGTGGTTGGGATTCGGCGCTC	tRNA-Glu-CTC-1-6	5p-tR-half	Glu	3.20125735268555	0.005932981718163	3.53866586202259	NA	3.73356512453008	0.00195087823078231	NA	NA
TCCCTGGTGGTCTAGTGGTTTGGATTCGGCGCTC	tRNA-Glu-CTC-1-6	5p-tR-half	Glu	4.10101230083582	0.011480992555743	5.24068255531103	NA	4.82991722034944	0.00324705418443223	NA	NA
TCCCTGGTGGTCTAGTGTTAGGATTCGGCGCTC	tRNA-Glu-CTC-1-6	5p-tR-half	Glu	3.13429845749463	0.00791099178786731	3.41267396477186	NA	3.49598917166311	0.00497103301611247	NA	NA
TCCCTGGTGGTCTGGTGGTTAGGATTCGGCGCTC	tRNA-Glu-CTC-1-6	5p-tR-half	Glu	3.5939801473499	0.00181807454473609	4.09304371016934	NA	3.97947244773151	0.000824651481148616	NA	NA
TCCCTGGTGGTCTTGTGGTTAGGATTCGGCGCTC	tRNA-Glu-CTC-1-6	5p-tR-half	Glu	3.01864599741164	0.0321800744566012	3.93208337046788	NA	3.63123798478324	0.0150678155408526	NA	NA
TCCCTGGTGGTTTAGTGGTTAGGATTCGGCGCTC	tRNA-Glu-CTC-1-6	5p-tR-half	Glu	3.57101028601762	0.0106751925721483	4.47112853920511	NA	4.26225505753632	0.0033746342682209	NA	NA
TCCCTGGTGTCTAGTGGTTAGGATTCGGCGCTC	tRNA-Glu-CTC-1-6	5p-tR-half	Glu	4.58100240649213	0.00130523472207849	5.72969520890931	NA	5.18849297634636	0.000269495561702742	NA	NA
TCCCTGTGGTCTAGTGGTTAGGATTCGGCGCT	tRNA-Glu-CTC-1-6	5p-tR-half	Glu	1.72056820945486	0.0395747174563579	1.91760846944675	NA	NA	NA	NA	NA
TCCCTGTGGTCTAGTGGTTAGGATTCGGCGCTC	tRNA-Glu-CTC-1-6	5p-tR-half	Glu	3.66845443433927	0.000179838694180789	4.10650278543651	NA	4.05068900402197	4.31711154570691e-05	NA	NA
TCCCTGTGGTCTAGTGGTTAGGATTCGGCGCTCT	tRNA-Glu-CTC-1-6	5p-tR-half	Glu	2.71532975448548	0.00228973928874753	2.86623133531898	NA	2.98717560524292	0.00111659120598937	NA	NA
TCCTGGTGGTCTAGTGGTTAGGATTCGGCGCTCT	tRNA-Glu-CTC-1-6	5p-tR-half	Glu	2.82711752228621	0.0321293668930112	3.10094242406234	NA	3.04073330653017	0.0267193292211931	NA	NA
TCCTTGGTGGTCTAGTGGTTAGGATTCGGCGCTC	tRNA-Glu-CTC-1-6	5p-tR-half	Glu	2.8191262391561	0.039189818580433	3.77511159365863	NA	3.08309958591202	0.0330930259348785	NA	NA
TCTCTGGTGGTCTAGTGGTTAGGATTCGGCGCTC	tRNA-Glu-CTC-1-6	5p-tR-half	Glu	2.59787173282205	0.0499567275125857	3.95998682743666	NA	4.20484851230904	0.0016912307823796	NA	NA
TTCCTGGTGGTCTAGTGGTTAGGATTCGGCGCTC	tRNA-Glu-CTC-1-6	5p-tR-half	Glu	2.63096353180914	0.0305135412409175	3.18135929175482	NA	3.42343155324277	0.00680834866182487	NA	NA
TACCTGGTGGTCTAGTGGTTAGGATTCGGCGCT	tRNA-Glu-CTC-1-6	5p-tR-half	Glu	NA	NA	1.90733003591063	NA	NA	NA	NA	NA
TCACTGGTGGTCTAGTGGTTAGGATTCGGCGCT	tRNA-Glu-CTC-1-6	5p-tR-half	Glu	NA	NA	2.12870258894081	NA	NA	NA	NA	NA
TCCCACATGGTCCAGCGGTTAGGATTCCTGGTT	tRNA-Glu-TTC-2-1	5p-tR-half	Glu	NA	NA	2.88337692503876	NA	2.88222906823732	0.048579499989483	NA	NA
TCCCACATGGTCTAGCGGTTAGGAT	tRNA-Glu-TTC-2-1	5p-tRF	Glu	NA	NA	3.65619466752306	NA	NA	NA	NA	NA
TCCCACATGGTCTAGCGGTTAGGATTCCG	tRNA-Glu-TTC-2-1	5p-tRF	Glu	NA	NA	5.60419070595417	NA	NA	NA	NA	NA
TCCCACATGGTCTAGCGGTTAGGATTCCTGGTT	tRNA-Glu-TTC-2-1	5p-tR-half	Glu	NA	NA	2.43063814415519	NA	2.83308634504104	0.0117479979853308	NA	NA
TCCCACATGGTCTAGCGGTTGGGATTCCTGGTT	tRNA-Glu-TTC-2-1	5p-tR-half	Glu	NA	NA	3.06055609869557	NA	3.28826790657416	0.0385342812663795	NA	NA
TCCCACGTGGTCTAGCGGTTAGGATTCCTGGTT	tRNA-Glu-TTC-2-1	5p-tR-half	Glu	NA	NA	2.56293488634081	NA	NA	NA	NA	NA
TCCCAGGTGGTCTAGTGGTTAGGATTCGGCG	tRNA-Glu-CTC-1-6	5p-tR-half	Glu	NA	NA	2.59024546684065	NA	NA	NA	NA	NA
TCCCATATGGTCTAGCGGTTAGGATTCCTGGTT	tRNA-Glu-TTC-1-1	5p-tR-half	Glu	NA	NA	2.31208807481757	NA	2.48034149736854	0.0462953361110492	NA	NA
TCCCCGGTGGTCTAGTGGTTAGGATT	tRNA-Glu-CTC-1-6	5p-tRF	Glu	NA	NA	2.22669542156215	NA	NA	NA	NA	NA
TCCCTAGTGGTCTAGTGGTTAGGATT	tRNA-Glu-CTC-1-6	5p-tRF	Glu	NA	NA	2.45443614397046	NA	NA	NA	NA	NA
TCCCTAGTGGTCTAGTGGTTAGGATTCGGCG	tRNA-Glu-CTC-1-6	5p-tR-half	Glu	NA	NA	3.50194768869858	NA	NA	NA	NA	NA
TCCCTAGTGGTCTAGTGGTTAGGATTCGGCGC	tRNA-Glu-CTC-1-6	5p-tR-half	Glu	NA	NA	2.45196152687148	NA	NA	NA	NA	NA
TCCCTCGTGGTCTAGTGGTTAGGATTCGGCGCTC	tRNA-Glu-CTC-1-6	5p-tR-half	Glu	NA	NA	3.07794319042787	NA	3.47673262566023	0.0210195421828376	NA	NA
TCCCTGATGGTCTAGTGGTTAGGATTCGGCGCT	tRNA-Glu-CTC-1-6	5p-tR-half	Glu	NA	NA	1.72325697264218	NA	NA	NA	NA	NA
TCCCTGGCGGTCTAGTGGTTAGGATT	tRNA-Glu-CTC-1-6	5p-tRF	Glu	NA	NA	2.23880046752659	NA	NA	NA	NA	NA
TCCCTGGCGGTCTAGTGGTTAGGATTCGGCGCT	tRNA-Glu-CTC-1-6	5p-tR-half	Glu	NA	NA	1.72314222925932	NA	NA	NA	NA	NA
TCCCTGGTGATCTAGTGGTTAGGATT	tRNA-Glu-CTC-1-6	5p-tRF	Glu	NA	NA	2.50504534218388	NA	NA	NA	NA	NA
TCCCTGGTGATCTAGTGGTTAGGATTCGGCGC	tRNA-Glu-CTC-1-6	5p-tR-half	Glu	NA	NA	2.24171453695359	NA	2.69571125728541	0.0256262630573623	NA	NA
TCCCTGGTGGACTAGTGGTTAGGATTCGGCGC	tRNA-Glu-CTC-1-6	5p-tR-half	Glu	NA	NA	2.60022993052686	NA	NA	NA	NA	NA
TCCCTGGTGGACTAGTGGTTAGGATTCGGCGCTC	tRNA-Glu-CTC-1-6	5p-tR-half	Glu	NA	NA	2.65588067066252	NA	NA	NA	NA	NA
TCCCTGGTGGCCTAGTGGTTAGGATT	tRNA-Glu-CTC-1-6	5p-tRF	Glu	NA	NA	2.67689360610348	NA	NA	NA	NA	NA
TCCCTGGTGGTCAAGTGGTTAGGATTCGGCGC	tRNA-Glu-CTC-1-6	5p-tR-half	Glu	NA	NA	2.55018063776579	NA	NA	NA	NA	NA
TCCCTGGTGGTCAAGTGGTTAGGATTCGGCGCT	tRNA-Glu-CTC-1-6	5p-tR-half	Glu	NA	NA	2.20340192102611	NA	NA	NA	NA	NA
TCCCTGGTGGTCCAGTGGTTAGGATT	tRNA-Glu-CTC-1-6	5p-tRF	Glu	NA	NA	2.9075963224216	NA	NA	NA	NA	NA
TCCCTGGTGGTCCAGTGGTTAGGATTCGGCG	tRNA-Glu-CTC-1-6	5p-tR-half	Glu	NA	NA	2.49038703422901	NA	NA	NA	NA	NA
TCCCTGGTGGTCCAGTGGTTAGGATTCGGCGCT	tRNA-Glu-CTC-1-6	5p-tR-half	Glu	NA	NA	1.73764463927497	NA	NA	NA	NA	NA
TCCCTGGTGGTCTAATGGTTAGGATTCGGCGCTC	tRNA-Glu-CTC-1-6	5p-tR-half	Glu	NA	NA	3.51111238561885	NA	3.69321628058419	0.0116310713511631	NA	NA
TCCCTGGTGGTCTAGCGGTTAGGATTCGGCGCTC	tRNA-Glu-CTC-1-6	5p-tR-half	Glu	NA	NA	3.24138289530356	NA	3.38272016142219	0.00561044563269289	NA	NA
TCCCTGGTGGTCTAGTAGTTAGGATTCGGCGC	tRNA-Glu-CTC-1-6	5p-tR-half	Glu	NA	NA	2.53292433625507	NA	NA	NA	NA	NA
TCCCTGGTGGTCTAGTGATTAGGATTCGGCGCTC	tRNA-Glu-CTC-1-6	5p-tR-half	Glu	NA	NA	3.97968101351984	NA	3.75917530391424	0.0100826326756168	NA	NA
TCCCTGGTGGTCTAGTGGTAAGGATTCGGCGC	tRNA-Glu-CTC-1-6	5p-tR-half	Glu	NA	NA	2.58209571934302	NA	NA	NA	NA	NA
TCCCTGGTGGTCTAGTGGTAAGGATTCGGCGCT	tRNA-Glu-CTC-1-6	5p-tR-half	Glu	NA	NA	1.94709072072584	NA	NA	NA	NA	NA
TCCCTGGTGGTCTAGTGGTAGGATTCGGCGCTC	tRNA-Glu-CTC-1-6	5p-tR-half	Glu	NA	NA	3.43096430451755	NA	3.42098048583221	0.014959859006957	NA	NA
TCCCTGGTGGTCTAGTGGTCAGGATT	tRNA-Glu-CTC-1-6	5p-tRF	Glu	NA	NA	2.3086354596419	NA	NA	NA	NA	NA
TCCCTGGTGGTCTAGTGGTTAGAATTCGGCGCT	tRNA-Glu-CTC-1-6	5p-tR-half	Glu	NA	NA	1.85358670755094	NA	NA	NA	NA	NA
TCCCTGGTGGTCTAGTGGTTAGGATA	tRNA-Glu-CTC-1-6	5p-tRF	Glu	NA	NA	2.62138714109624	NA	NA	NA	NA	NA
TCCCTGGTGGTCTAGTGGTTAGGATACGGCG	tRNA-Glu-CTC-1-6	5p-tR-half	Glu	NA	NA	2.5556402889105	NA	NA	NA	NA	NA
TCCCTGGTGGTCTAGTGGTTAGGATACGGCGC	tRNA-Glu-CTC-1-6	5p-tR-half	Glu	NA	NA	2.21782230815408	NA	NA	NA	NA	NA
TCCCTGGTGGTCTAGTGGTTAGGATACGGCGCTC	tRNA-Glu-CTC-1-6	5p-tR-half	Glu	NA	NA	2.95414203277744	NA	NA	NA	NA	NA
TCCCTGGTGGTCTAGTGGTTAGGATC	tRNA-Glu-CTC-1-6	5p-tRF	Glu	NA	NA	2.4169189089088	NA	NA	NA	NA	NA
TCCCTGGTGGTCTAGTGGTTAGGATG	tRNA-Glu-CTC-1-6	5p-tRF	Glu	NA	NA	3.3979712665039	NA	NA	NA	NA	NA
TCCCTGGTGGTCTAGTGGTTAGGATT	tRNA-Glu-CTC-1-6	5p-tRF	Glu	NA	NA	2.31517337827521	NA	NA	NA	NA	NA
TCCCTGGTGGTCTAGTGGTTAGGATTAGGCGCT	tRNA-Glu-CTC-1-6	5p-tR-half	Glu	NA	NA	1.93603128662038	NA	NA	NA	NA	NA
TCCCTGGTGGTCTAGTGGTTAGGATTCAGCGCT	tRNA-Glu-CTC-1-6	5p-tR-half	Glu	NA	NA	1.88950211058024	NA	NA	NA	NA	NA
TCCCTGGTGGTCTAGTGGTTAGGATTCGCGCT	tRNA-Glu-CTC-1-6	5p-tR-half	Glu	NA	NA	3.44720686143477	NA	3.68412842197251	0.00528253612129447	NA	NA
TCCCTGGTGGTCTAGTGGTTAGGATTCGGCG	tRNA-Glu-CTC-1-6	5p-tR-half	Glu	NA	NA	2.44858560305987	NA	NA	NA	NA	NA
TCCCTGGTGGTCTAGTGGTTAGGATTCGGCGC	tRNA-Glu-CTC-1-6	5p-tR-half	Glu	NA	NA	1.98001885673864	NA	NA	NA	NA	NA
TCCCTGGTGGTCTAGTGGTTAGGATTCGGCGCAC	tRNA-Glu-CTC-1-6	5p-tR-half	Glu	NA	NA	3.60824254685974	NA	3.76341507186504	0.00418271541630822	NA	NA
TCCCTGGTGGTCTAGTGGTTAGGATTCGGCGCAT	tRNA-Glu-CTC-1-6	5p-tR-half	Glu	NA	NA	3.3603897935304	NA	3.03956777592529	0.0274840608044312	NA	NA
TCCCTGGTGGTCTAGTGGTTAGGATTCGGCGCCC	tRNA-Glu-CTC-1-6	5p-tR-half	Glu	NA	NA	2.66598407159504	NA	3.20951769220667	0.00392850798570186	NA	NA
TCCCTGGTGGTCTAGTGGTTAGGATTCGGCGCGC	tRNA-Glu-CTC-1-6	5p-tR-half	Glu	NA	NA	3.36086548169333	NA	3.29907027764675	0.0169921938268974	NA	NA
TCCCTGGTGGTCTAGTGGTTAGGATTCGGCGCTG	tRNA-Glu-CTC-1-6	5p-tR-half	Glu	NA	NA	2.6924234627	NA	2.47400615060811	0.0328898094451178	NA	NA
TCCCTGGTGGTCTAGTGGTTAGGATTCGGGGCT	tRNA-Glu-CTC-1-6	5p-tR-half	Glu	NA	NA	1.85378974819868	NA	NA	NA	NA	NA
TCCCTGGTGGTCTAGTGGTTAGGATTCGGTG	tRNA-Glu-CTC-1-6	5p-tR-half	Glu	NA	NA	2.24521621806913	NA	NA	NA	NA	NA
TCCCTGGTGGTCTAGTGGTTAGGATTCTGCGCT	tRNA-Glu-CTC-1-6	5p-tR-half	Glu	NA	NA	0.993483020062588	NA	NA	NA	NA	NA
TCCCTGGTGGTCTAGTGGTTAGGGTTCGGCG	tRNA-Glu-CTC-1-6	5p-tR-half	Glu	NA	NA	2.43042119120645	NA	NA	NA	NA	NA
TCCCTGGTGGTCTAGTGGTTAGGGTTCGGCGCT	tRNA-Glu-CTC-1-6	5p-tR-half	Glu	NA	NA	1.73268950616246	NA	NA	NA	NA	NA
TCCCTGGTGGTCTAGTGGTTAGGTTTCGGCGCT	tRNA-Glu-CTC-1-6	5p-tR-half	Glu	NA	NA	1.99254175019706	NA	NA	NA	NA	NA
TCCCTGGTGGTCTAGTGGTTGGGATT	tRNA-Glu-CTC-1-6	5p-tRF	Glu	NA	NA	2.12608832824912	NA	NA	NA	NA	NA
TCCCTGGTGGTCTAGTGGTTGGGATTCGGCGC	tRNA-Glu-CTC-1-6	5p-tR-half	Glu	NA	NA	2.01028835869857	NA	NA	NA	NA	NA
TCCCTGGTGGTCTAGTGTTAGGATT	tRNA-Glu-CTC-1-6	5p-tRF	Glu	NA	NA	2.66869952611076	NA	NA	NA	NA	NA
TCCCTGGTGGTCTAGTGTTAGGATTCGGCGC	tRNA-Glu-CTC-1-6	5p-tR-half	Glu	NA	NA	2.27255327165018	NA	NA	NA	NA	NA
TCCCTGGTGGTCTAGTTGTTAGGATTCGGCGCTC	tRNA-Glu-CTC-1-6	5p-tR-half	Glu	NA	NA	4.1573352022305	NA	NA	NA	NA	NA
TCCCTGGTGGTCTGGTGGTTAGGATTCGGCG	tRNA-Glu-CTC-1-6	5p-tR-half	Glu	NA	NA	2.47298174814875	NA	NA	NA	NA	NA
TCCCTGGTGGTCTGGTGGTTAGGATTCGGCGC	tRNA-Glu-CTC-1-6	5p-tR-half	Glu	NA	NA	2.21066465248071	NA	NA	NA	NA	NA
TCCCTGGTGGTTTAGTGGTTAGGATTCGGCGCT	tRNA-Glu-CTC-1-6	5p-tR-half	Glu	NA	NA	1.84482727165917	NA	NA	NA	NA	NA
TCCCTGTGGTCTAGTGGTTAGGATT	tRNA-Glu-CTC-1-6	5p-tRF	Glu	NA	NA	2.27633408415389	NA	NA	NA	NA	NA
TCCCTGTGGTCTAGTGGTTAGGATTCGGCG	tRNA-Glu-CTC-1-6	5p-tR-half	Glu	NA	NA	2.48512150223695	NA	NA	NA	NA	NA
TCCCTGTGGTCTAGTGGTTAGGATTCGGCGC	tRNA-Glu-CTC-1-6	5p-tR-half	Glu	NA	NA	2.14686709419628	NA	2.29356803994853	0.0331091401174961	NA	NA
TCCCTTGTGGTCTAGTGGTTAGGATTCGGCGCTC	tRNA-Glu-CTC-1-6	5p-tR-half	Glu	NA	NA	3.885056352933	NA	3.86913977026922	0.00630940691754736	NA	NA
TCCTGGTGGTCTAGTGGTTAGGATTCGGCGCT	tRNA-Glu-CTC-1-6	5p-tR-half	Glu	NA	NA	1.82925460151634	NA	NA	NA	NA	NA
TCCTGGTGGTCTAGTGGTTAGGATTCGGCGCTC	tRNA-Glu-CTC-1-6	5p-tR-half	Glu	NA	NA	2.97654290054732	NA	NA	NA	NA	NA
CCCCACATGGTCTAGCGGTTAGGATTCCTGGTT	tRNA-Glu-TTC-2-1	5p-tR-half	Glu	NA	NA	NA	NA	2.77754619150698	0.0384931828849553	NA	NA
TCCCACATGGTCTAGCGGTTAGGACTCCTGGTT	tRNA-Glu-TTC-2-1	5p-tR-half	Glu	NA	NA	NA	NA	2.93512534719132	0.0428091196266185	NA	NA
TCCCACATGGTCTAGCGGTTAGGATCCCTGGTT	tRNA-Glu-TTC-2-1	5p-tR-half	Glu	NA	NA	NA	NA	2.67653708887018	0.037428139029578	NA	NA
TCCCACATGGTCTAGCGGTTAGGATTCCTGGTTT	tRNA-Glu-TTC-2-1	5p-tR-half	Glu	NA	NA	NA	NA	2.99456171125582	0.0272228114242921	NA	NA
TCCCTAGTGGTCTAGTGGTTAGGATTCGGCGCT	tRNA-Glu-CTC-1-6	5p-tR-half	Glu	NA	NA	NA	NA	3.10794745176253	0.00351236642759617	NA	NA
TCCCTCGTGGTCTAGTGGTTAGGATTCGGCGCT	tRNA-Glu-CTC-1-6	5p-tR-half	Glu	NA	NA	NA	NA	2.82841427563929	0.0177636145335405	NA	NA
TCCCTGGTAGTCTAGTGGTTAGGATTCGGCGCT	tRNA-Glu-CTC-1-6	5p-tR-half	Glu	NA	NA	NA	NA	3.77666479859156	5.3759386065075e-05	NA	NA
TCCCTGGTGATCTAGTGGTTAGGATTCGGCGCT	tRNA-Glu-CTC-1-6	5p-tR-half	Glu	NA	NA	NA	NA	2.99962415905094	0.00362574293526313	NA	NA
TCCCTGGTGGACTAGTGGTTAGGATTCGGCGCT	tRNA-Glu-CTC-1-6	5p-tR-half	Glu	NA	NA	NA	NA	2.56084193430733	0.0216094955888616	NA	NA
TCCCTGGTGGCCTAGTGGTTAGGATTCGGCGCT	tRNA-Glu-CTC-1-6	5p-tR-half	Glu	NA	NA	NA	NA	3.06023591864319	0.0022540188770718	NA	NA
TCCCTGGTGGGCTAGTGGTTAGGATTCGGCGCT	tRNA-Glu-CTC-1-6	5p-tR-half	Glu	NA	NA	NA	NA	2.79741927695948	0.00720974677163278	NA	NA
TCCCTGGTGGTCTAATGGTTAGGATTCGGCGCT	tRNA-Glu-CTC-1-6	5p-tR-half	Glu	NA	NA	NA	NA	2.97554388780052	0.00426284682776513	NA	NA
TCCCTGGTGGTCTAGTGATTAGGATTCGGCGCT	tRNA-Glu-CTC-1-6	5p-tR-half	Glu	NA	NA	NA	NA	3.07339701158869	0.00224835517983219	NA	NA
TCCCTGGTGGTCTAGTGGTCAGGATTCGGCGCT	tRNA-Glu-CTC-1-6	5p-tR-half	Glu	NA	NA	NA	NA	2.94203885389549	0.00368290614796173	NA	NA
TCCCTGGTGGTCTAGTGGTTAAGATTCGGCGCT	tRNA-Glu-CTC-1-6	5p-tR-half	Glu	NA	NA	NA	NA	2.86005569704743	0.00601450175186166	NA	NA
TCCCTGGTGGTCTAGTGGTTAGGACTCGGCGCT	tRNA-Glu-CTC-1-6	5p-tR-half	Glu	NA	NA	NA	NA	3.03609439024663	0.00204062986546981	NA	NA
TCCCTGGTGGTCTAGTGGTTAGGATCCGGCGCT	tRNA-Glu-CTC-1-6	5p-tR-half	Glu	NA	NA	NA	NA	3.03985126963349	0.00278265703937512	NA	NA
TCCCTGGTGGTCTAGTGGTTAGGATCGGCGCT	tRNA-Glu-CTC-1-6	5p-tR-half	Glu	NA	NA	NA	NA	2.57744211129009	0.0171052185208169	NA	NA
TCCCTGGTGGTCTAGTGGTTAGGATTCGCCGCT	tRNA-Glu-CTC-1-6	5p-tR-half	Glu	NA	NA	NA	NA	2.52575880063745	0.0266263931335655	NA	NA
TCCCTGGTGGTCTAGTGGTTAGGATTCGGCACT	tRNA-Glu-CTC-1-6	5p-tR-half	Glu	NA	NA	NA	NA	3.02551227240971	0.00212884345220927	NA	NA
TCCCTGGTGGTCTAGTGGTTAGGATTCGGCCT	tRNA-Glu-CTC-1-6	5p-tR-half	Glu	NA	NA	NA	NA	3.22152370282953	0.0272303310915081	NA	NA
TCCCTGGTGGTCTAGTGGTTAGGATTCGGCGAT	tRNA-Glu-CTC-1-6	5p-tR-half	Glu	NA	NA	NA	NA	2.21124527614062	0.0392639038684975	NA	NA
TCCCTGGTGGTCTAGTGGTTAGGATTCGGCGATC	tRNA-Glu-CTC-1-6	5p-tR-half	Glu	NA	NA	NA	NA	2.81370761851667	0.0329582053562066	NA	NA
TCCCTGGTGGTCTAGTGGTTAGGATTCGGCGCA	tRNA-Glu-CTC-1-6	5p-tR-half	Glu	NA	NA	NA	NA	2.25781358318834	0.0386433435485422	NA	NA
TCCCTGGTGGTCTAGTGGTTAGGATTCGGCGCC	tRNA-Glu-CTC-1-6	5p-tR-half	Glu	NA	NA	NA	NA	2.42024336615459	0.0207983697261108	NA	NA
TCCCTGGTGGTCTAGTGGTTAGGATTCGGCGTT	tRNA-Glu-CTC-1-6	5p-tR-half	Glu	NA	NA	NA	NA	2.5267989096261	0.0163281761553781	NA	NA
TCCCTGGTGGTCTAGTGGTTAGGATTTGGCGCT	tRNA-Glu-CTC-1-6	5p-tR-half	Glu	NA	NA	NA	NA	2.91587457978912	0.00432961096124251	NA	NA
TCCCTGGTGGTCTAGTGGTTAGGCTTCGGCGCT	tRNA-Glu-CTC-1-6	5p-tR-half	Glu	NA	NA	NA	NA	2.62577951071543	0.0246445838409081	NA	NA
TCCCTGGTGGTCTAGTGGTTGGGATTCGGCGCT	tRNA-Glu-CTC-1-6	5p-tR-half	Glu	NA	NA	NA	NA	2.84682319050932	0.00528914345678554	NA	NA
TCCCTGGTGGTCTAGTGGTTTGGATTCGGCGCT	tRNA-Glu-CTC-1-6	5p-tR-half	Glu	NA	NA	NA	NA	3.0238260999627	0.00646593609952253	NA	NA
TCCCTGGTGGTCTCGTGGTTAGGATTCGGCGCT	tRNA-Glu-CTC-1-6	5p-tR-half	Glu	NA	NA	NA	NA	2.45486142212186	0.0215138766165761	NA	NA
TCCCTGGTGGTCTGGTGGTTAGGATTCGGCGCT	tRNA-Glu-CTC-1-6	5p-tR-half	Glu	NA	NA	NA	NA	2.78368161005169	0.00608594466671868	NA	NA
TCCCTGGTGGTCTGTGGTTAGGATTCGGCGCT	tRNA-Glu-CTC-1-6	5p-tR-half	Glu	NA	NA	NA	NA	2.73430860204944	0.0275533588417405	NA	NA
TCCCTGGTGGTCTTGTGGTTAGGATTCGGCGCT	tRNA-Glu-CTC-1-6	5p-tR-half	Glu	NA	NA	NA	NA	3.05918508433187	0.00577815084685543	NA	NA
TCCCTGTGGTCTAGTGGTTAGGATTCG	tRNA-Glu-CTC-1-6	5p-tRF	Glu	NA	NA	NA	NA	2.36939000894838	0.0394363830849961	NA	NA
TCCCTTGTGGTCTAGTGGTTAGGATTCGGCGCT	tRNA-Glu-CTC-1-6	5p-tR-half	Glu	NA	NA	NA	NA	2.73033873125468	0.00583677515810538	NA	NA
TCCTTGGTGGTCTAGTGGTTAGGATTCGGCGCT	tRNA-Glu-CTC-1-6	5p-tR-half	Glu	NA	NA	NA	NA	2.79321501274547	0.00600639142402578	NA	NA
TCTCTGGTGGTCTAGTGGTTAGGATTCGGCGCT	tRNA-Glu-CTC-1-6	5p-tR-half	Glu	NA	NA	NA	NA	2.97216556993867	0.00355801459542605	NA	NA
TGCCTGGTGGTCTAGTGGTTAGGATTCGGCGCT	tRNA-Glu-CTC-1-6	5p-tR-half	Glu	NA	NA	NA	NA	2.9060140682554	0.00696179032951216	NA	NA
TTCCCTGGTGGTCTAGTGGTTAGGATTCGGCGCT	tRNA-Glu-CTC-1-6	5p-tR-half	Glu	NA	NA	NA	NA	2.75431018230929	0.0194558699759933	NA	NA
TTCCTGGTGGTCTAGTGGTTAGGATTCGGCGC	tRNA-Glu-CTC-1-6	5p-tR-half	Glu	NA	NA	NA	NA	2.38452043783713	0.0452837826081321	NA	NA
TTCCTGGTGGTCTAGTGGTTAGGATTCGGCGCT	tRNA-Glu-CTC-1-6	5p-tR-half	Glu	NA	NA	NA	NA	3.02012445448335	0.0035077379397933	NA	NA
GCACGGGTGGTTCAGTGGTAGAATT	tRNA-Gly-GCC-1-2	5p-tRF	Gly	7.01754926911713	0.00656431855666324	6.45566841608611	0.032336776972947	NA	NA	NA	NA
GCATGAGTGGTTCAGTGGTAGAATT	tRNA-Gly-GCC-1-2	5p-tRF	Gly	5.40429541180247	0.00121894931608237	3.77912957055358	0.00868750690543411	NA	NA	NA	NA
GCATGCGTGGTTCAGTGGTAGAATTCTCGCCT	tRNA-Gly-GCC-1-2	5p-tR-half	Gly	4.24156628055258	0.0190814974767164	4.32817388634505	0.0369681503783412	6.23204015113179	0.000472527079001815	3.82430027718041	0.0105064223644381
GCATGGGAGGTTCAGTGGTAGAATTCTCGCC	tRNA-Gly-GCC-1-2	5p-tR-half	Gly	2.59744859911206	0.0449449741165122	3.50444600691522	0.000966384755056722	3.89944480640934	0.00247347530936785	NA	NA
GCATGGGTGGCTCAGTGGTAGAATT	tRNA-Gly-GCC-1-2	5p-tRF	Gly	5.00069414927134	0.00254922900357361	4.8673030784675	0.0236272335423167	NA	NA	NA	NA
GCATGGGTGGTTCAGTGGCAGAATTCTCGCCT	tRNA-Gly-GCC-1-2	5p-tR-half	Gly	2.79246530835258	0.0234183884450146	NA	NA	4.28935644302905	0.000584031610471338	NA	NA
GCATGGGTGGTTCAGTGGTAGAA	tRNA-Gly-GCC-1-2	5p-tRF	Gly	2.91936857262207	0.0346382900619637	NA	NA	NA	NA	NA	NA
GCATGGGTGGTTCAGTGGTAGAATC	tRNA-Gly-GCC-1-2	5p-tRF	Gly	2.43913228231147	0.0173256032215869	2.81071606153095	0.0093839872619014	NA	NA	NA	NA
GCATGGGTGGTTCAGTGGTAGAATT	tRNA-Gly-GCC-1-2	5p-tRF	Gly	3.16147396266748	0.000459376534170903	3.2166049577421	0.00129562759693787	NA	NA	NA	NA
GCATGGGTGGTTCAGTGGTAGAATTCTA	tRNA-Gly-GCC-1-2	5p-tRF	Gly	3.25154599473911	0.0239324315333488	NA	NA	3.82641887654234	0.0125666217837498	NA	NA
GCATGGGTGGTTCAGTGGTAGAATTCTC	tRNA-Gly-GCC-1-2	5p-tRF	Gly	2.44236227917675	0.0347074451331209	2.48396490029282	0.0380274170414562	4.38142030349041	0.000109097026661885	NA	NA
GCATGGGTGGTTCAGTGGTAGAATTCTT	tRNA-Gly-GCC-1-2	5p-tRF	Gly	3.4819692693475	0.00710850340584798	NA	NA	4.41697026251615	0.000922615179228876	NA	NA
GCATGGGTGGTTCAGTTGTAGAATTCTCGCCT	tRNA-Gly-GCC-1-2	5p-tR-half	Gly	3.34034887170891	0.0483312976099821	4.47986594666316	0.0116864003690719	5.63710395991651	0.000535311347929547	4.03303502774927	6.17988032290932e-05
GCATGGGTGGTTCGGTGGTAGAATT	tRNA-Gly-GCC-1-2	5p-tRF	Gly	4.49838427109225	0.00703426967035518	5.26122217601106	0.00185481772258628	NA	NA	NA	NA
GCATGTGTGGTTCAGTGGTAGAATTCTCGCCT	tRNA-Gly-GCC-1-2	5p-tR-half	Gly	2.7894091355134	0.0282227915530104	4.00591779049299	0.0321648664265018	5.49847472755058	4.30312756502094e-06	3.18608579834335	0.00325611941139753
GCATTGGTGGTTCA	tRNA-Gly-CCC-1-1	5p-tRF	Gly	-3.23735160791379	0.038274767798581	NA	NA	NA	NA	NA	NA
GCATTGGTGGTTCAGT	tRNA-Gly-CCC-1-1	5p-tRF	Gly	-5.39271130726968	0.000547204141557263	NA	NA	NA	NA	NA	NA
GCATTGGTGGTTCAGTG	tRNA-Gly-CCC-1-1	5p-tRF	Gly	-3.74401244384545	0.032336776972947	-3.65340725437934	0.00243303662822506	NA	NA	NA	NA
GCATTGGTGGTTCAGTGG	tRNA-Gly-CCC-1-1	5p-tRF	Gly	-4.61179611635185	0.0377733447245453	NA	NA	NA	NA	NA	NA
GCATTGGTGGTTCAGTGGTAG	tRNA-Gly-CCC-1-1	5p-tRF	Gly	-3.22442161006327	0.0433982947164056	-2.86110369750593	0.000132807024442318	NA	NA	NA	NA
GCATTGGTGGTTCAGTGGTAGAATTCCCGCCTG	tRNA-Gly-GCC-2-2	5p-tR-half	Gly	2.93064130307359	0.0221305083401628	NA	NA	3.46753228887161	0.0107999021866033	NA	NA
GCATTGGTGGTTCAGTGGTAGAATTT	tRNA-Gly-CCC-1-1	5p-tRF	Gly	2.54872978364786	0.0441356385790375	NA	NA	4.29045219209565	0.00152115898943519	2.42469951437151	0.00125336471800314
GCGCCGCTGGTGTAGTGGTATCATGCAAGA	tRNA-Gly-CCC-2-1	5p-tR-half	Gly	-2.59927311398978	0.0369681503783412	-3.93724625917146	0.00224727093286097	NA	NA	NA	NA
GCGTTGGTGGTATAGTGGTGAGCATAGC	tRNA-Gly-TCC-2-2	5p-tRF	Gly	8.2914582940204	0.000966384755056722	6.1611666734571	0.00353600304445568	7.25909457721917	0.00846792096852528	NA	NA
GCGTTGGTGGTATAGTGGTTAGCATAGCT	tRNA-Gly-TCC-1-1	5p-tRF	Gly	3.54320878198382	0.0265944871828787	NA	NA	NA	NA	NA	NA
GCGTTGGTGGTATAGTGGTTAGCATAGCTGCA	tRNA-Gly-TCC-1-1	5p-tR-half	Gly	-2.77418225637438	0.0434339935214809	NA	NA	NA	NA	NA	NA
GCGTTGGTGGTATAGTGGTTAGCATAGCTGCT	tRNA-Gly-TCC-1-1	5p-tR-half	Gly	-2.55630089914444	0.0157679737252983	NA	NA	NA	NA	NA	NA
TCGATTCCCGGGCGGCGCACC	tRNA-Gly-CCC-2-1	3p-tRF	Gly	3.41781244628615	0.0178834893640548	3.8074286537559	NA	NA	NA	NA	NA
GAATTGGTGGTTCAGTGGTAGAATTCTCGCC	tRNA-Gly-CCC-1-1	5p-tR-half	Gly	NA	NA	2.58756323808126	0.00703426967035518	NA	NA	NA	NA
GAATTGGTGGTTCAGTGGTAGAATTCTCGCCT	tRNA-Gly-CCC-1-1	5p-tR-half	Gly	NA	NA	4.45370143534041	0.0282227915530104	5.12774898807174	7.14753693444734e-05	NA	NA
GCAAGGGTGGTTCAGTGGTAGAATTCTCGCCT	tRNA-Gly-GCC-1-2	5p-tR-half	Gly	NA	NA	2.88055440896956	0.038274767798581	4.2638014030025	0.00537479404849367	NA	NA
GCAATGGTGGTTCAGTGGTAGAATTCTCGCCT	tRNA-Gly-CCC-1-1	5p-tR-half	Gly	NA	NA	3.743346188389	0.000547204141557263	4.75435880234904	5.3759386065075e-05	2.49970776169755	5.3759386065075e-05
GCACGGGTGGTTCAGTGGTAGAATTCTCGCCT	tRNA-Gly-GCC-1-2	5p-tR-half	Gly	NA	NA	2.45774601781912	0.0377733447245453	4.48687896230999	0.000346936064356857	2.74148119004907	0.0120562795124063
GCACTGGTGGTTCAGTGGTAGAATTCTC	tRNA-Gly-CCC-1-1	5p-tRF	Gly	NA	NA	3.87797716010391	0.0433982947164056	3.70592867529445	0.00650211791372836	NA	NA
GCAGGGGTGGTTCAGTGGTAGAATTCTCGCCT	tRNA-Gly-GCC-1-2	5p-tR-half	Gly	NA	NA	4.60462539661914	0.0221305083401628	5.46665967767852	1.15832935150269e-05	4.17376827854455	0.000346936064356857
GCAGTGGTGGTTCAGTGGTAGAATTCTCGCC	tRNA-Gly-CCC-1-1	5p-tR-half	Gly	NA	NA	3.03584003791166	0.0441356385790375	NA	NA	NA	NA
GCAGTGGTGGTTCAGTGGTAGAATTCTCGCCT	tRNA-Gly-CCC-1-1	5p-tR-half	Gly	NA	NA	4.26428874516111	0.0481870331319064	3.3451030966954	0.0126768412116735	NA	NA
GCATAGGTGGTTCAGTGGTAGAATTCTCGCC	tRNA-Gly-CCC-1-1	5p-tR-half	Gly	NA	NA	2.30776721173651	7.45832446736502e-06	2.64912257001702	0.014034852838379	NA	NA
GCATCGGTGGTTCAGTGGTAGAATTCTCGCCTG	tRNA-Gly-GCC-1-2	5p-tR-half	Gly	NA	NA	3.03959759284975	0.0083311010677319	4.14531635633924	0.00357403657606363	NA	NA
GCATGAGTGGTTCAGTGGTAGAATTCTCGCCT	tRNA-Gly-GCC-1-2	5p-tR-half	Gly	NA	NA	2.53601511726139	0.00995114403821335	4.55985464639981	0.000182782602943851	2.62321892900278	0.00650211791372836
GCATGGATGGTTCAGTGGTAGAATTCTCGCCT	tRNA-Gly-GCC-1-2	5p-tR-half	Gly	NA	NA	2.62645265291838	0.0147934708242279	4.83610368040803	0.00010744522678505	2.63949359524096	0.000132292734282912
GCATGGGCGGTTCAGTGGTAGAATTCTCGCCT	tRNA-Gly-GCC-1-2	5p-tR-half	Gly	NA	NA	2.33816860190594	0.0265944871828787	4.54464021464867	6.92842562268362e-05	2.84858637737722	0.00317575661930048
GCATGGGTGATTCAGTGGTAGAATTCTCGCC	tRNA-Gly-GCC-1-2	5p-tR-half	Gly	NA	NA	2.78974666985751	0.0434339935214809	4.42849051092879	0.00032174241701751	NA	NA
GCATGGGTGATTCAGTGGTAGAATTCTCGCCT	tRNA-Gly-GCC-1-2	5p-tR-half	Gly	NA	NA	2.70056893140196	0.0157679737252983	4.93490700441957	2.07528951293073e-05	3.0057331087622	1.15832935150269e-05
GCATGGGTGGATCAGTGGTAGAATTCTCGCCT	tRNA-Gly-GCC-1-2	5p-tR-half	Gly	NA	NA	4.14762474192937	0.0295792092193694	5.02295948527498	0.000942457960800045	2.76755651744883	0.0126768412116735
GCATGGGTGGTACAGTGGTAGAATTCTCGCCT	tRNA-Gly-GCC-1-2	5p-tR-half	Gly	NA	NA	3.74166339302855	0.00899024502890705	5.20029284848244	0.000257364167573271	2.85537668390991	0.000392815346514469
GCATGGGTGGTCCAGTGGTAGAATTCTCGCCT	tRNA-Gly-GCC-1-2	5p-tR-half	Gly	NA	NA	2.38219649841458	1.10180299973918e-06	4.50831762508144	6.17988032290932e-05	2.68761024729371	0.0228596906339702
GCATGGGTGGTTCAATGGTAGAATTCTCGCCT	tRNA-Gly-GCC-1-2	5p-tR-half	Gly	NA	NA	2.75822866471254	0.046750330165774	4.58607479307315	0.000872828238567964	NA	NA
GCATGGGTGGTTCAGAGGTAGAATTCTCGCCT	tRNA-Gly-GCC-1-2	5p-tR-half	Gly	NA	NA	2.92957386935562	0.00529524213715062	4.25182166762625	0.0015813203587429	NA	NA
GCATGGGTGGTTCAGCGGTAGAATTCTCGCC	tRNA-Gly-GCC-1-2	5p-tR-half	Gly	NA	NA	2.33837100080469	0.000230585389142871	3.23123791846055	0.00325611941139753	NA	NA
GCATGGGTGGTTCAGTGATAGAATTCTCGCC	tRNA-Gly-GCC-1-2	5p-tR-half	Gly	NA	NA	2.77499148844044	0.000458477328537151	3.58702046031602	0.00520235217140359	NA	NA
GCATGGGTGGTTCAGTGATAGAATTCTCGCCT	tRNA-Gly-GCC-1-2	5p-tR-half	Gly	NA	NA	2.47151176530188	0.00217811545527645	4.62173821355027	0.000264522394844862	2.89564232706956	0.0119755337511125
GCATGGGTGGTTCAGTGGAAGAATTCTCGCC	tRNA-Gly-GCC-1-2	5p-tR-half	Gly	NA	NA	3.64752019763326	0.0345135674565656	4.59918436404838	0.00819655657701559	NA	NA
GCATGGGTGGTTCAGTGGTAGAAATCTCGCCT	tRNA-Gly-GCC-1-2	5p-tR-half	Gly	NA	NA	3.63982031961536	0.0129007393540026	4.81166211701321	0.00125336471800314	2.70565669527831	0.0342194992916028
GCATGGGTGGTTCAGTGGTAGAACTCTCGCCT	tRNA-Gly-GCC-1-2	5p-tR-half	Gly	NA	NA	2.74691107801314	0.00716614536675951	4.77368246819809	2.02639833167514e-05	2.86604020726422	0.000472527079001815
GCATGGGTGGTTCAGTGGTAGAATA	tRNA-Gly-GCC-1-2	5p-tRF	Gly	NA	NA	2.77626924266261	0.000138797243086992	NA	NA	NA	NA
GCATGGGTGGTTCAGTGGTAGAATACTCGCC	tRNA-Gly-GCC-1-2	5p-tR-half	Gly	NA	NA	2.85615427909906	0.00202736153526778	3.34519846036566	0.0220218101542993	NA	NA
GCATGGGTGGTTCAGTGGTAGAATCCTCGCCT	tRNA-Gly-GCC-1-2	5p-tR-half	Gly	NA	NA	2.27436118729265	0.00456393751395223	4.37913568320063	5.3544252330881e-05	2.61095408594471	0.0457564714559465
GCATGGGTGGTTCAGTGGTAGAATTATCGCCT	tRNA-Gly-GCC-1-2	5p-tR-half	Gly	NA	NA	2.97301345468499	0.000509863671945287	4.66651579734543	0.00336223147020769	2.94223429335081	0.00010744522678505
GCATGGGTGGTTCAGTGGTAGAATTCCCGCCT	tRNA-Gly-GCC-1-2	5p-tR-half	Gly	NA	NA	2.37866584992762	0.0212222950392128	4.6068932222268	2.98650420500102e-05	2.78655021223753	0.00565748311880931
GCATGGGTGGTTCAGTGGTAGAATTCTCGCC	tRNA-Gly-GCC-1-2	5p-tR-half	Gly	NA	NA	2.07727425926193	0.0268099939415703	3.35571018736772	0.000395833662034708	NA	NA
GCATGGGTGGTTCAGTGGTAGAATTCTCGCCT	tRNA-Gly-GCC-1-2	5p-tR-half	Gly	NA	NA	2.47680944690815	1.27799876573193e-11	4.58204677207844	8.52352041677823e-06	2.67992512280696	0.000942457960800045
GCATGGGTGGTTCAGTGGTAGAATTCTCGCCTGT	tRNA-Gly-GCC-1-2	5p-tR-half	Gly	NA	NA	-2.42643520001797	0.000292905651550262	NA	NA	NA	NA
GCATGGGTGGTTCAGTGGTAGAGTTCTCGCC	tRNA-Gly-GCC-1-2	5p-tR-half	Gly	NA	NA	2.55420363335472	0.035516167370493	3.64527725596257	0.00138261440992052	NA	NA
GCATGGGTGGTTCAGTGGTAGAGTTCTCGCCT	tRNA-Gly-GCC-1-2	5p-tR-half	Gly	NA	NA	2.34536316514743	0.0303589671905384	4.31658225612211	0.000119975766521539	2.46044799143025	0.000257364167573271
GCATGGGTGGTTCAGTGGTAGGATT	tRNA-Gly-GCC-1-2	5p-tRF	Gly	NA	NA	3.29486632670961	0.0119668175419012	NA	NA	NA	NA
GCATGGGTGGTTCAGTGGTAGGATTCTCGCC	tRNA-Gly-GCC-1-2	5p-tR-half	Gly	NA	NA	2.3849637457973	0.0260717279840728	3.2799724947032	0.0027442224934752	NA	NA
GCATGGGTGGTTCGGTGGTAGAATTCTCGCC	tRNA-Gly-GCC-1-2	5p-tR-half	Gly	NA	NA	2.45798697904975	0.000876499898729642	3.50821268571964	0.00174505680944081	NA	NA
GCATGGGTGTTCAGTGGTAGAATTCTCGCCT	tRNA-Gly-GCC-1-2	5p-tR-half	Gly	NA	NA	4.56969405371916	0.0154173660311885	6.01830381274503	0.000684562561667635	NA	NA
GCATGGGTGTTTCAGTGGTAGAATTCTCGCCT	tRNA-Gly-GCC-1-2	5p-tR-half	Gly	NA	NA	4.16833884399074	0.0151510537674933	5.25459672827362	0.00165159191022304	3.85687250903232	0.0015813203587429
GCATGGTGGTTCAGTGGTAGAATTCTCGCCT	tRNA-Gly-CCC-1-1	5p-tR-half	Gly	NA	NA	2.55424175187612	0.00688992303909344	4.47609092752043	0.000157160195545157	NA	NA
GCATTAGTGGTTCAGTGGTAGAATTCTC	tRNA-Gly-CCC-1-1	5p-tRF	Gly	NA	NA	3.49452673535107	0.00311479265106617	3.77600988793766	0.00647750047862187	NA	NA
GCATTAGTGGTTCAGTGGTAGAATTCTCGCC	tRNA-Gly-CCC-1-1	5p-tR-half	Gly	NA	NA	2.02177223560847	0.00198960234697573	2.54177677527545	0.0113367051606138	NA	NA
GCATTAGTGGTTCAGTGGTAGAATTCTCGCCT	tRNA-Gly-CCC-1-1	5p-tR-half	Gly	NA	NA	2.4983554647645	0.00210413034115959	4.14459844272439	4.29342180423434e-05	2.08030446322125	0.000204464694515355
GCATTCGTGGTTCAGTGGTAGAATTCTCGCC	tRNA-Gly-CCC-1-1	5p-tR-half	Gly	NA	NA	2.70657707460433	0.0127132245681475	2.83923808557426	0.0138818024334463	NA	NA
GCATTCGTGGTTCAGTGGTAGAATTCTCGCCT	tRNA-Gly-CCC-1-1	5p-tR-half	Gly	NA	NA	2.60472735962011	0.00582106316109798	4.15614628070077	0.000816570470968343	NA	NA
GCATTGGAGGTTCAGTGGTAGAATTCTCGCC	tRNA-Gly-CCC-1-1	5p-tR-half	Gly	NA	NA	2.20883525983968	0.000195062343083353	2.57360539274522	0.0195727588218627	NA	NA
GCATTGGGGTTCAGTGGTAGAATTCTCGCCT	tRNA-Gly-CCC-1-1	5p-tR-half	Gly	NA	NA	3.59121463254046	0.0320455157262817	4.67358981603241	0.000493662452336074	NA	NA
GCATTGGTGGATCAGTGGTAGAATTCTCGCC	tRNA-Gly-CCC-1-1	5p-tR-half	Gly	NA	NA	2.63329354102999	0.032691267959708	NA	NA	NA	NA
GCATTGGTGGATCAGTGGTAGAATTCTCGCCT	tRNA-Gly-CCC-1-1	5p-tR-half	Gly	NA	NA	3.12883953624525	0.0155074501928845	3.5177093451497	0.00974281917420376	NA	NA
GCATTGGTGGCTCAGTGGTAGAATTCTCGCC	tRNA-Gly-CCC-1-1	5p-tR-half	Gly	NA	NA	2.23596992108631	0.019252458738894	2.8755604753059	0.00171357421402147	NA	NA
GCATTGGTGGTACAGTGGTAGAATTCTCGCC	tRNA-Gly-CCC-1-1	5p-tR-half	Gly	NA	NA	2.58395301267134	0.0473629608393875	2.78125125036628	0.0242975273966251	NA	NA
GCATTGGTGGTACAGTGGTAGAATTCTCGCCT	tRNA-Gly-CCC-1-1	5p-tR-half	Gly	NA	NA	3.05198306831839	0.0052347464298722	4.32003340244807	0.000424278650744252	NA	NA
GCATTGGTGGTCCAGTGGTAGAATTCTCGCCT	tRNA-Gly-CCC-1-1	5p-tR-half	Gly	NA	NA	2.32068329141481	0.00448545547692571	4.28538132035244	1.625343296982e-05	2.21450415129453	0.0265160115979399
GCATTGGTGGTTAAGTGGTAGAATTCTCGCCT	tRNA-Gly-CCC-1-1	5p-tR-half	Gly	NA	NA	2.86216416139145	0.0244315192368868	3.47706823716791	0.00723697448033289	NA	NA
GCATTGGTGGTTCAATGGTAGAATTCTCGCCT	tRNA-Gly-CCC-3-1	5p-tR-half	Gly	NA	NA	2.27699739817948	3.62565352774931e-05	4.2522780014776	4.3883246147564e-05	2.34349317852113	0.000625505119785135
GCATTGGTGGTTCAG	tRNA-Gly-CCC-1-1	5p-tRF	Gly	NA	NA	-3.26660367693955	0.00751919116018775	NA	NA	NA	NA
GCATTGGTGGTTCAGAGGTAGAATTCTCGCC	tRNA-Gly-CCC-1-1	5p-tR-half	Gly	NA	NA	2.25106917278538	0.00338965765677988	2.51676077338882	0.0267949740884359	NA	NA
GCATTGGTGGTTCAGAGGTAGAATTCTCGCCT	tRNA-Gly-CCC-1-1	5p-tR-half	Gly	NA	NA	2.71359935454927	0.00357322563810067	4.09656995637341	0.00082184995526082	NA	NA
GCATTGGTGGTTCAGTGATAGAATTCTCGCC	tRNA-Gly-CCC-1-1	5p-tR-half	Gly	NA	NA	2.17407624545721	0.000250634637915071	2.68747001111716	0.0121685002125972	NA	NA
GCATTGGTGGTTCAGTGCTAGAATTCTCGCCT	tRNA-Gly-CCC-1-1	5p-tR-half	Gly	NA	NA	2.87629775726017	0.00492873166861913	3.66556773984201	0.0185819301646924	NA	NA
GCATTGGTGGTTCAGTGGAAGAATTCTCGCCT	tRNA-Gly-CCC-1-1	5p-tR-half	Gly	NA	NA	2.36616812442845	0.0335147167091137	3.89007407515542	0.000700452241931567	NA	NA
GCATTGGTGGTTCAGTGGTA	tRNA-Gly-CCC-1-1	5p-tRF	Gly	NA	NA	-2.70842028489847	0.000544070141360195	NA	NA	NA	NA
GCATTGGTGGTTCAGTGGTAAAATTCTCGCC	tRNA-Gly-CCC-1-1	5p-tR-half	Gly	NA	NA	2.12656187662989	0.000311084552953766	2.77291046898308	0.00658054574014117	NA	NA
GCATTGGTGGTTCAGTGGTAGAACTCTCGCC	tRNA-Gly-CCC-1-1	5p-tR-half	Gly	NA	NA	2.08948471878823	0.00588056082727653	2.74226620966661	0.00405380796760479	NA	NA
GCATTGGTGGTTCAGTGGTAGAATTATCGCCT	tRNA-Gly-CCC-1-1	5p-tR-half	Gly	NA	NA	2.70514684922166	0.000492620613470346	3.98294796759261	0.00284332144451628	NA	NA
GCATTGGTGGTTCAGTGGTAGAATTC	tRNA-Gly-CCC-1-1	5p-tRF	Gly	NA	NA	2.38846033702088	0.00241172617229505	4.87136394347063	2.4957801893948e-06	3.25026290388695	0.00520235217140359
GCATTGGTGGTTCAGTGGTAGAATTCTC	tRNA-Gly-CCC-1-1	5p-tRF	Gly	NA	NA	2.10383520490289	0.0165059036913054	2.54712807200232	0.0133595698526521	NA	NA
GCATTGGTGGTTCAGTGGTAGAATTCTCACC	tRNA-Gly-CCC-1-1	5p-tR-half	Gly	NA	NA	2.04214625925967	0.0140847590888477	3.03084725718085	0.0013471093001891	NA	NA
GCATTGGTGGTTCAGTGGTAGAATTCTCGCCGG	tRNA-Gly-GCC-2-2	5p-tR-half	Gly	NA	NA	6.78838833753112	0.00308299123408799	NA	NA	NA	NA
GCATTGGTGGTTCAGTGGTAGAATTCTCTCCT	tRNA-Gly-CCC-1-1	5p-tR-half	Gly	NA	NA	2.43706746079794	0.00849513193778876	3.59915212311107	0.00278941959096197	NA	NA
GCATTGGTGGTTCAGTGGTAGGATTCTCGCCTG	tRNA-Gly-GCC-2-2	5p-tR-half	Gly	NA	NA	2.25813523334981	0.0108377105039616	3.80305928070512	0.000597502703746135	NA	NA
GCATTGGTGGTTCAGTGGTAGTATTCTCGCC	tRNA-Gly-CCC-1-1	5p-tR-half	Gly	NA	NA	2.50578625231902	0.00458661166959208	3.11339421716244	0.00610865088400003	NA	NA
GCATTGGTGGTTCAGTGTAGAATTCTCGCC	tRNA-Gly-CCC-1-1	5p-tR-half	Gly	NA	NA	2.64525360556789	0.00553649646295829	2.94028430858595	0.0242261023183214	NA	NA
GCATTGGTGGTTCAGTGTAGAATTCTCGCCT	tRNA-Gly-CCC-1-1	5p-tR-half	Gly	NA	NA	2.85475379419145	0.00348657458917028	4.50780156669175	0.00261196362745878	NA	NA
GCATTGGTGGTTCAGTTGTAGAATTCTCGCCT	tRNA-Gly-CCC-1-1	5p-tR-half	Gly	NA	NA	2.93482773213658	0.00910610994836687	4.04065146430018	0.00277476527285727	NA	NA
GCATTGGTGGTTCTGTGGTAGAATTCTCGCCT	tRNA-Gly-CCC-1-1	5p-tR-half	Gly	NA	NA	2.3539657299544	0.00888682404843122	4.12558021207214	0.000314046913811412	NA	NA
GCATTGGTGGTTTAGTGGTAGAATTCTCGCC	tRNA-Gly-CCC-1-1	5p-tR-half	Gly	NA	NA	2.16819120696871	0.0229724508207014	4.73593254657559	0.00414199377692367	NA	NA
GCATTGGTGTTCAGTGGTAGAATTCTCGCCT	tRNA-Gly-CCC-1-1	5p-tR-half	Gly	NA	NA	2.71763519977343	0.0229069083650076	4.71480284444781	6.56261597262479e-05	NA	NA
GCATTGGTGTTTCAGTGGTAGAATTCTCGCCT	tRNA-Gly-CCC-1-1	5p-tR-half	Gly	NA	NA	3.44654486567972	0.00316206465896523	4.56195837412845	0.00178640937507355	NA	NA
GCATTGGTTGTTCAGTGGTAGAATTCTCGCCT	tRNA-Gly-CCC-1-1	5p-tR-half	Gly	NA	NA	2.57073616616156	0.0461704136663414	3.85127821142056	0.00405380796760479	NA	NA
GCATTGTGGTTCAGTGGTAGAATTCTC	tRNA-Gly-CCC-1-1	5p-tRF	Gly	NA	NA	2.44440327189528	0.0204727498118101	2.66834060911358	0.0213482212820283	NA	NA
GCATTGTGGTTCAGTGGTAGAATTCTCGCC	tRNA-Gly-CCC-1-1	5p-tR-half	Gly	NA	NA	2.4096262388604	0.0383509722910688	2.87942757451846	0.00379986701687545	NA	NA
GCATTGTGGTTCAGTGGTAGAATTCTCGCCT	tRNA-Gly-CCC-1-1	5p-tR-half	Gly	NA	NA	2.38111715561075	0.00715525489740845	4.20672258486382	1.73912044674489e-05	NA	NA
GCATTGTGGTTCAGTGGTAGAATTCTCGCCTG	tRNA-Gly-GCC-2-2	5p-tR-half	Gly	NA	NA	2.22154236796755	0.00339472640366158	3.41980883365612	0.00157802827401465	NA	NA
GCATTGTGTGGTTCAGTGGTAGAATTCTCGCC	tRNA-Gly-CCC-1-1	5p-tR-half	Gly	NA	NA	3.2209376013433	0.0421494194824373	3.77854976566037	0.0183072225635351	NA	NA
GCATTGTTGGTTCAGTGGTAGAATTCTCGCCT	tRNA-Gly-CCC-1-1	5p-tR-half	Gly	NA	NA	3.01475857728577	0.00233361937534975	3.12032542830005	0.0385774955736656	NA	NA
GCATTTGTGGTTCAGTGGTAGAATTCTCGCC	tRNA-Gly-CCC-1-1	5p-tR-half	Gly	NA	NA	2.70488608464708	0.00264664443612065	3.25499199276982	0.0015798481574699	NA	NA
GCATTTGTGGTTCAGTGGTAGAATTCTCGCCT	tRNA-Gly-CCC-1-1	5p-tR-half	Gly	NA	NA	3.2578859553214	0.0221191456335171	4.7192727172899	2.65465261769152e-06	NA	NA
GCATTTGTGGTTCAGTGGTAGAATTCTCGCCTG	tRNA-Gly-GCC-2-2	5p-tR-half	Gly	NA	NA	2.4075550261739	0.00458215991397562	3.46216944970748	0.00347835247283588	NA	NA
GCCTGGGTGGTTCAGTGGTAGAATTCTCGCCT	tRNA-Gly-GCC-1-2	5p-tR-half	Gly	NA	NA	4.8479503435826	0.0204727498118101	5.46687624125479	0.00206426709696703	NA	NA
GCCTTGGTGGTTCAGTGGTAGAATTCTCGCCT	tRNA-Gly-CCC-1-1	5p-tR-half	Gly	NA	NA	2.74027286557326	0.011552431345992	3.47933935935238	0.00875758551055516	NA	NA
GCGCCGCTGGTGTAGTGGTATCATGC	tRNA-Gly-CCC-2-1	5p-tRF	Gly	NA	NA	-4.49606624826367	0.0244949061015996	NA	NA	NA	NA
GCGTGGGTGGTTCAGTGGTAGAATTCTCGCC	tRNA-Gly-GCC-1-2	5p-tR-half	Gly	NA	NA	2.22346902924217	0.00899611745839744	3.15358581160667	0.00305918135257524	NA	NA
GCGTGGGTGGTTCAGTGGTAGAATTCTCGCCT	tRNA-Gly-GCC-1-2	5p-tR-half	Gly	NA	NA	2.17339959185653	0.0227619687192859	4.32925801169912	2.03202039288436e-05	2.63669000292375	0.00214021079783484
GCGTGGGTGGTTCAGTGGTAGAATTCTCGCCTG	tRNA-Gly-GCC-1-2	5p-tR-half	Gly	NA	NA	4.08098753062862	0.00370125362400808	4.75992560725959	0.00613180966804494	4.17650367680544	0.00101237125779885
GCGTTGGTGGTATAGTGGTGAGCATAGCTGCA	tRNA-Gly-TCC-2-2	5p-tR-half	Gly	NA	NA	-3.68975009493554	0.0256769491019206	NA	NA	NA	NA
GCGTTGGTGGTATAGTGGTGAGCATAGCTGCT	tRNA-Gly-TCC-2-2	5p-tR-half	Gly	NA	NA	-4.02975046594083	0.000880445459387393	NA	NA	NA	NA
GCGTTGGTGGTTCAGTGGTAGAATTCTCGCC	tRNA-Gly-CCC-1-1	5p-tR-half	Gly	NA	NA	1.97082680221303	0.000950113454673381	2.82193776098615	0.00248425527483486	NA	NA
GGATTGGTGGTTCAGTGGTAGAATTCTCGCCT	tRNA-Gly-CCC-1-1	5p-tR-half	Gly	NA	NA	3.14576142362072	0.00791099178786731	3.56889396733746	0.0207809453075995	NA	NA
TCGATTCCCGGGCGGCGCACT	tRNA-Gly-CCC-2-1	3p-tRF	Gly	NA	NA	3.47182933089043	NA	NA	NA	NA	NA
ACATGGGTGGTTCAGTGGTAGAATTCTCGCC	tRNA-Gly-GCC-1-2	5p-tR-half	Gly	NA	NA	NA	NA	2.62686329648473	0.0232750012104244	NA	NA
ACATGGGTGGTTCAGTGGTAGAATTCTCGCCT	tRNA-Gly-GCC-1-2	5p-tR-half	Gly	NA	NA	NA	NA	3.85005390520122	0.00124505877388829	2.3187359761027	0.00124505877388829
ACATTGGTGGTTCAGTGGTAGAATTCTCGCC	tRNA-Gly-CCC-1-1	5p-tR-half	Gly	NA	NA	NA	NA	2.34932890578142	0.0182187781855058	NA	NA
ACATTGGTGGTTCAGTGGTAGAATTCTCGCCT	tRNA-Gly-CCC-1-1	5p-tR-half	Gly	NA	NA	NA	NA	3.5250620806333	0.000293844355467476	NA	NA
ACATTGGTGGTTCAGTGGTAGAATTCTCGCCTG	tRNA-Gly-GCC-2-2	5p-tR-half	Gly	NA	NA	NA	NA	3.21504856862559	0.0246686493697036	NA	NA
CCATGGGTGGTTCAGTGGTAGAATTCTCGCCT	tRNA-Gly-GCC-1-2	5p-tR-half	Gly	NA	NA	NA	NA	3.0000021716855	0.019250585689556	NA	NA
CCATTGGTGGTTCAGTGGTAGAATTCTCGCCT	tRNA-Gly-CCC-1-1	5p-tR-half	Gly	NA	NA	NA	NA	3.06097956162158	0.0160714559204221	NA	NA
CCCGGCCCATGCACCA	tRNA-Gly-GCC-1-2	3p-tRF	Gly	NA	NA	NA	NA	5.20103887474616	0.0226348240566456	NA	NA
GCAATGGTGGTTCAGTGGTAGAATTCTCGCC	tRNA-Gly-CCC-1-1	5p-tR-half	Gly	NA	NA	NA	NA	2.68103168493184	0.0151731573523106	NA	NA
GCACGGGTGGTTCAGTGGTAGAATTCTCGCC	tRNA-Gly-GCC-1-2	5p-tR-half	Gly	NA	NA	NA	NA	2.76063494499234	0.0120562795124063	NA	NA
GCACTGGTGGTTCAGTGGTAGAATTCTCGCC	tRNA-Gly-CCC-1-1	5p-tR-half	Gly	NA	NA	NA	NA	2.56357919192694	0.0105064223644381	NA	NA
GCACTGGTGGTTCAGTGGTAGAATTCTCGCCT	tRNA-Gly-CCC-1-1	5p-tR-half	Gly	NA	NA	NA	NA	3.85147939882632	0.000132292734282912	NA	NA
GCACTGGTGGTTCAGTGGTAGAATTCTCGCCTG	tRNA-Gly-GCC-2-2	5p-tR-half	Gly	NA	NA	NA	NA	3.72169380971951	0.00317575661930048	NA	NA
GCATAGGTGGTTCAGTGGTAGAATTCTCGCCT	tRNA-Gly-CCC-1-1	5p-tR-half	Gly	NA	NA	NA	NA	3.86229500966828	0.000392815346514469	NA	NA
GCATCGGTGGTTCAGTGGTAGAATTCTCGCC	tRNA-Gly-CCC-1-1	5p-tR-half	Gly	NA	NA	NA	NA	2.30250752908877	0.0228596906339702	NA	NA
GCATCGGTGGTTCAGTGGTAGAATTCTCGCCT	tRNA-Gly-CCC-1-1	5p-tR-half	Gly	NA	NA	NA	NA	3.90223240008041	0.000107495355076392	NA	NA
GCATGAGTGGTTCAGTGGTAGAATTCTCGCC	tRNA-Gly-GCC-1-2	5p-tR-half	Gly	NA	NA	NA	NA	3.12190287975601	0.0119755337511125	NA	NA
GCATGAGTGGTTCAGTGGTAGAATTCTCGCCTG	tRNA-Gly-GCC-1-2	5p-tR-half	Gly	NA	NA	NA	NA	3.4937737210183	0.0342194992916028	NA	NA
GCATGGATGGTTCAGTGGTAGAATTCTCGCC	tRNA-Gly-GCC-1-2	5p-tR-half	Gly	NA	NA	NA	NA	2.63004496131486	0.0457564714559465	NA	NA
GCATGGGAGGTTCAGTGGTAGAATTCTCGCCT	tRNA-Gly-GCC-1-2	5p-tR-half	Gly	NA	NA	NA	NA	3.64519593922641	0.00565748311880931	NA	NA
GCATGGGCGGTTCAGTGGTAGAATTCTCGCC	tRNA-Gly-GCC-1-2	5p-tR-half	Gly	NA	NA	NA	NA	2.71880370341988	0.022832915248707	NA	NA
GCATGGGGGGTTCAGTGGTAGAATTCTCGCCT	tRNA-Gly-GCC-1-2	5p-tR-half	Gly	NA	NA	NA	NA	3.16365823069807	0.0237433083241888	NA	NA
GCATGGGTAGTTCAGTGGTAGAATTCTCGCCT	tRNA-Gly-GCC-1-2	5p-tR-half	Gly	NA	NA	NA	NA	3.76574172822261	0.00186805585533476	NA	NA
GCATGGGTGGCTCAGTGGTAGAATTCTCGCC	tRNA-Gly-GCC-1-2	5p-tR-half	Gly	NA	NA	NA	NA	3.05296991006387	0.00696567208316944	NA	NA
GCATGGGTGGCTCAGTGGTAGAATTCTCGCCT	tRNA-Gly-GCC-1-2	5p-tR-half	Gly	NA	NA	NA	NA	4.16347486777915	0.000509489419936068	2.30627070001821	0.014034852838379
GCATGGGTGGGTCAGTGGTAGAATTCTCGCCT	tRNA-Gly-GCC-1-2	5p-tR-half	Gly	NA	NA	NA	NA	3.2242774050973	0.024025636319062	NA	NA
GCATGGGTGGTCCAGTGGTAGAATTCTCGCC	tRNA-Gly-GCC-1-2	5p-tR-half	Gly	NA	NA	NA	NA	2.68323799353683	0.0275864042796429	NA	NA
GCATGGGTGGTTCAGCGGTAGAATTCTCGCCT	tRNA-Gly-GCC-1-2	5p-tR-half	Gly	NA	NA	NA	NA	4.28185887774742	0.000204464694515355	2.37953841381293	0.000107495355076392
GCATGGGTGGTTCAGGGGTAGAATTCTCGCCT	tRNA-Gly-GCC-1-2	5p-tR-half	Gly	NA	NA	NA	NA	3.59946250539633	0.0265160115979399	NA	NA
GCATGGGTGGTTCAGTAGTAGAATTCTCGCCT	tRNA-Gly-GCC-1-2	5p-tR-half	Gly	NA	NA	NA	NA	4.37495034745996	0.000625505119785135	2.50615841083949	0.00357403657606363
GCATGGGTGGTTCAGTGGAAGAATTCTCGCCT	tRNA-Gly-GCC-1-2	5p-tR-half	Gly	NA	NA	NA	NA	3.44365370302632	0.0141615302205279	NA	NA
GCATGGGTGGTTCAGTGGCAGAATTCTCGCC	tRNA-Gly-GCC-1-2	5p-tR-half	Gly	NA	NA	NA	NA	3.26024091852129	0.00444203761003428	NA	NA
GCATGGGTGGTTCAGTGGTAAAATTCTCGCCT	tRNA-Gly-GCC-1-2	5p-tR-half	Gly	NA	NA	NA	NA	4.26921610906357	0.000515772018847978	2.39927297216575	0.000182782602943851
GCATGGGTGGTTCAGTGGTAGAACTCTCGCC	tRNA-Gly-GCC-1-2	5p-tR-half	Gly	NA	NA	NA	NA	3.18552058096376	0.00745047019955527	NA	NA
GCATGGGTGGTTCAGTGGTAGAATACTCGCCT	tRNA-Gly-GCC-1-2	5p-tR-half	Gly	NA	NA	NA	NA	4.03566144952501	0.00111726399177427	NA	NA
GCATGGGTGGTTCAGTGGTAGAATCCTCGCC	tRNA-Gly-GCC-1-2	5p-tR-half	Gly	NA	NA	NA	NA	3.35955994278462	0.00175908485756723	NA	NA
GCATGGGTGGTTCAGTGGTAGAATGCTCGCCT	tRNA-Gly-GCC-1-2	5p-tR-half	Gly	NA	NA	NA	NA	3.76157159180092	0.00823065947615509	NA	NA
GCATGGGTGGTTCAGTGGTAGAATTC	tRNA-Gly-GCC-1-2	5p-tRF	Gly	NA	NA	NA	NA	5.6686896554184	0.00214021079783484	3.42006015576019	0.00247347530936785
GCATGGGTGGTTCAGTGGTAGAATTCACGCCT	tRNA-Gly-GCC-1-2	5p-tR-half	Gly	NA	NA	NA	NA	4.34635409597154	0.00101237125779885	NA	NA
GCATGGGTGGTTCAGTGGTAGAATTCCCGCC	tRNA-Gly-GCC-1-2	5p-tR-half	Gly	NA	NA	NA	NA	3.15994818234825	0.00596672330193167	NA	NA
GCATGGGTGGTTCAGTGGTAGAATTCTAGCCT	tRNA-Gly-GCC-1-2	5p-tR-half	Gly	NA	NA	NA	NA	3.3129560664336	0.0261832927714901	NA	NA
GCATGGGTGGTTCAGTGGTAGAATTCTCACC	tRNA-Gly-GCC-1-2	5p-tR-half	Gly	NA	NA	NA	NA	3.13644674870877	0.00740592879368689	NA	NA
GCATGGGTGGTTCAGTGGTAGAATTCTCACCT	tRNA-Gly-GCC-1-2	5p-tR-half	Gly	NA	NA	NA	NA	4.19669373464728	0.000732516188116821	2.33901476025849	0.022832915248707
GCATGGGTGGTTCAGTGGTAGAATTCTCG	tRNA-Gly-GCC-1-2	5p-tRF	Gly	NA	NA	NA	NA	2.50602904094841	0.022567281102611	NA	NA
GCATGGGTGGTTCAGTGGTAGAATTCTCGACT	tRNA-Gly-GCC-1-2	5p-tR-half	Gly	NA	NA	NA	NA	4.51937454970932	0.00143544897319685	3.00187709739065	6.92842562268362e-05
GCATGGGTGGTTCAGTGGTAGAATTCTCGCA	tRNA-Gly-GCC-1-2	5p-tR-half	Gly	NA	NA	NA	NA	2.55633472014141	0.0109962477032854	NA	NA
GCATGGGTGGTTCAGTGGTAGAATTCTCGCAT	tRNA-Gly-GCC-1-2	5p-tR-half	Gly	NA	NA	NA	NA	3.77860507633546	0.00497136500874935	2.4481202088548	0.0237433083241888
GCATGGGTGGTTCAGTGGTAGAATTCTCGCCA	tRNA-Gly-GCC-1-2	5p-tR-half	Gly	NA	NA	NA	NA	4.07574532355535	0.000207664951241167	2.51131339807804	0.00186805585533476
GCATGGGTGGTTCAGTGGTAGAATTCTCGCCC	tRNA-Gly-GCC-1-2	5p-tR-half	Gly	NA	NA	NA	NA	4.14255812137481	6.99932708973716e-05	2.37115500271045	0.00032174241701751
GCATGGGTGGTTCAGTGGTAGAATTCTCGCCG	tRNA-Gly-GCC-1-2	5p-tR-half	Gly	NA	NA	NA	NA	4.01422074933202	0.000543066426205292	3.19268188367904	2.07528951293073e-05
GCATGGGTGGTTCAGTGGTAGAATTCTCGCCTA	tRNA-Gly-GCC-1-2	5p-tR-half	Gly	NA	NA	NA	NA	2.75814684833795	0.0367653954958578	NA	NA
GCATGGGTGGTTCAGTGGTAGAATTCTCGCCTG	tRNA-Gly-GCC-1-2	5p-tR-half	Gly	NA	NA	NA	NA	3.34932054308489	0.00812146153906041	NA	NA
GCATGGGTGGTTCAGTGGTAGAATTCTCGCCTT	tRNA-Gly-GCC-1-2	5p-tR-half	Gly	NA	NA	NA	NA	3.20464074149932	0.0318723860487517	NA	NA
GCATGGGTGGTTCAGTGGTAGAATTCTCGCT	tRNA-Gly-GCC-1-2	5p-tR-half	Gly	NA	NA	NA	NA	2.71310286700819	0.00723697448033289	NA	NA
GCATGGGTGGTTCAGTGGTAGAATTCTCGCTC	tRNA-Gly-GCC-1-2	5p-tR-half	Gly	NA	NA	NA	NA	3.98831471688409	0.00295888694382373	2.68469637237613	0.00696567208316944
GCATGGGTGGTTCAGTGGTAGAATTCTCGCTT	tRNA-Gly-GCC-1-2	5p-tR-half	Gly	NA	NA	NA	NA	4.6458440547555	0.000196015525081568	3.10635589803367	0.000509489419936068
GCATGGGTGGTTCAGTGGTAGAATTCTCGTC	tRNA-Gly-GCC-1-2	5p-tR-half	Gly	NA	NA	NA	NA	3.08751467332198	0.00348460999061086	NA	NA
GCATGGGTGGTTCAGTGGTAGAATTCTCGTCC	tRNA-Gly-GCC-1-2	5p-tR-half	Gly	NA	NA	NA	NA	3.21588609589073	0.030900508003621	NA	NA
GCATGGGTGGTTCAGTGGTAGAATTCTCGTCT	tRNA-Gly-GCC-1-2	5p-tR-half	Gly	NA	NA	NA	NA	4.6208510347761	0.000461131370076757	2.50466877827565	0.024025636319062
GCATGGGTGGTTCAGTGGTAGAATTCTCTCCT	tRNA-Gly-GCC-1-2	5p-tR-half	Gly	NA	NA	NA	NA	3.19037041654527	0.0326455640994927	NA	NA
GCATGGGTGGTTCAGTGGTAGAATTCTTGCC	tRNA-Gly-GCC-1-2	5p-tR-half	Gly	NA	NA	NA	NA	3.28442871590443	0.0119755337511125	NA	NA
GCATGGGTGGTTCAGTGGTAGAATTCTTGCCT	tRNA-Gly-GCC-1-2	5p-tR-half	Gly	NA	NA	NA	NA	4.05469905046347	0.0015678623573069	NA	NA
GCATGGGTGGTTCAGTGGTAGAGTTCTCGCCTG	tRNA-Gly-GCC-1-2	5p-tR-half	Gly	NA	NA	NA	NA	4.23315442600154	0.0341277301205405	NA	NA
GCATGGGTGGTTCAGTGGTAGGATTCTCGCCT	tRNA-Gly-GCC-1-2	5p-tR-half	Gly	NA	NA	NA	NA	4.09030834267542	0.000656208977226205	NA	NA
GCATGGGTGGTTCAGTGGTAGTATTCTCGCCT	tRNA-Gly-GCC-1-2	5p-tR-half	Gly	NA	NA	NA	NA	3.20847384110952	0.0151530899771176	NA	NA
GCATGGGTGGTTCAGTGGTCGAATTCTCGCCT	tRNA-Gly-GCC-1-2	5p-tR-half	Gly	NA	NA	NA	NA	4.5841937325691	0.00312300868309328	NA	NA
GCATGGGTGGTTCAGTGGTGGAATTCTCGCC	tRNA-Gly-GCC-1-2	5p-tR-half	Gly	NA	NA	NA	NA	3.39004768971427	0.00161279925993635	NA	NA
GCATGGGTGGTTCAGTGGTGGAATTCTCGCCT	tRNA-Gly-GCC-1-2	5p-tR-half	Gly	NA	NA	NA	NA	4.25748518866412	0.000124824238450605	2.3908618936014	0.0275864042796429
GCATGGGTGGTTCAGTGGTTGAATTCTCGCCT	tRNA-Gly-GCC-1-2	5p-tR-half	Gly	NA	NA	NA	NA	4.75796007864843	0.000624388188772874	NA	NA
GCATGGGTGGTTCCGTGGTAGAATTCTCGCCT	tRNA-Gly-GCC-1-2	5p-tR-half	Gly	NA	NA	NA	NA	2.97646412536495	0.0445084728776817	NA	NA
GCATGGGTGGTTCGGTGGTAGAATTCTCGCCT	tRNA-Gly-GCC-1-2	5p-tR-half	Gly	NA	NA	NA	NA	4.146577821066	0.000164183903565703	2.1634332881978	0.000872828238567964
GCATGGGTGGTTCTGTGGTAGAATTCTCGCCT	tRNA-Gly-GCC-1-2	5p-tR-half	Gly	NA	NA	NA	NA	3.5519435429036	0.0170874260599375	NA	NA
GCATGGGTGGTTTAGTGGTAGAATTCTCGCC	tRNA-Gly-GCC-1-2	5p-tR-half	Gly	NA	NA	NA	NA	3.08064142059499	0.0213094979525435	NA	NA
GCATGGGTGGTTTAGTGGTAGAATTCTCGCCT	tRNA-Gly-GCC-1-2	5p-tR-half	Gly	NA	NA	NA	NA	4.09829027806418	0.00541849539981329	NA	NA
GCATGGGTTGTTCAGTGGTAGAATTCTCGCCT	tRNA-Gly-GCC-1-2	5p-tR-half	Gly	NA	NA	NA	NA	4.32648733766804	0.0115269562828376	NA	NA
GCATGGTGGTTCAGTGGTAGAATTCTCGCC	tRNA-Gly-CCC-1-1	5p-tR-half	Gly	NA	NA	NA	NA	2.59553759514765	0.0216168626723789	NA	NA
GCATTAGTGGTTCAGTGGTAGAATTCTCGCCTG	tRNA-Gly-GCC-2-2	5p-tR-half	Gly	NA	NA	NA	NA	3.07347917882305	0.0295616655282629	NA	NA
GCATTGATGGTTCAGTGGTAGAATTCTCGCC	tRNA-Gly-CCC-1-1	5p-tR-half	Gly	NA	NA	NA	NA	2.36348881014424	0.0194758254936611	NA	NA
GCATTGATGGTTCAGTGGTAGAATTCTCGCCT	tRNA-Gly-CCC-1-1	5p-tR-half	Gly	NA	NA	NA	NA	3.63613052593157	0.00060887217553393	NA	NA
GCATTGGAGGTTCAGTGGTAGAATTCTCGCCT	tRNA-Gly-CCC-1-1	5p-tR-half	Gly	NA	NA	NA	NA	3.65668977629428	0.000636387879344242	NA	NA
GCATTGGCGGTTCAGTGGTAGAATTCTCGCC	tRNA-Gly-CCC-1-1	5p-tR-half	Gly	NA	NA	NA	NA	2.70696161115467	0.00746695668984917	NA	NA
GCATTGGCGGTTCAGTGGTAGAATTCTCGCCT	tRNA-Gly-CCC-1-1	5p-tR-half	Gly	NA	NA	NA	NA	3.9238065672664	0.00012496100074399	NA	NA
GCATTGGCGGTTCAGTGGTAGAATTCTCGCCTG	tRNA-Gly-GCC-2-2	5p-tR-half	Gly	NA	NA	NA	NA	3.02040479256321	0.0116691356173132	NA	NA
GCATTGGGGGTTCAGTGGTAGAATTCTCGCCT	tRNA-Gly-CCC-1-1	5p-tR-half	Gly	NA	NA	NA	NA	3.81445529902173	0.00168153061449756	NA	NA
GCATTGGTAGTTCAGTGGTAGAATTCTCGCC	tRNA-Gly-CCC-1-1	5p-tR-half	Gly	NA	NA	NA	NA	2.29701391345758	0.0304879867972512	NA	NA
GCATTGGTAGTTCAGTGGTAGAATTCTCGCCT	tRNA-Gly-CCC-1-1	5p-tR-half	Gly	NA	NA	NA	NA	3.99754192900653	0.000238503511506995	NA	NA
GCATTGGTAGTTCAGTGGTAGAATTCTCGCCTG	tRNA-Gly-GCC-2-2	5p-tR-half	Gly	NA	NA	NA	NA	3.6743989805612	0.030900508003621	NA	NA
GCATTGGTGATTCAGTGGTAGAATTCTCGCC	tRNA-Gly-CCC-1-1	5p-tR-half	Gly	NA	NA	NA	NA	2.72305272414894	0.00807000705396926	NA	NA
GCATTGGTGATTCAGTGGTAGAATTCTCGCCT	tRNA-Gly-CCC-1-1	5p-tR-half	Gly	NA	NA	NA	NA	3.48571516147322	0.00256420187241344	NA	NA
GCATTGGTGGCTCAGTGGTAGAATTCTCGCCT	tRNA-Gly-CCC-1-1	5p-tR-half	Gly	NA	NA	NA	NA	4.07334851636799	3.69735055025356e-05	NA	NA
GCATTGGTGGCTCAGTGGTAGAATTCTCGCCTG	tRNA-Gly-GCC-2-2	5p-tR-half	Gly	NA	NA	NA	NA	2.78038240071569	0.0339202125491512	NA	NA
GCATTGGTGGTACAGTGGTAGAATTCTCGCCTGC	tRNA-Gly-GCC-2-2	5p-tR-half	Gly	NA	NA	NA	NA	2.70564365947688	0.0268422347393418	NA	NA
GCATTGGTGGTCAGTGGTAGAATTCTCGCCT	tRNA-Gly-CCC-1-1	5p-tR-half	Gly	NA	NA	NA	NA	4.67427982321038	0.00200841262639875	NA	NA
GCATTGGTGGTCCAGTGGTAGAATTCTCGCC	tRNA-Gly-CCC-1-1	5p-tR-half	Gly	NA	NA	NA	NA	2.39122814478625	0.0190740171317248	NA	NA
GCATTGGTGGTCCAGTGGTAGAATTCTCGCCTG	tRNA-Gly-GCC-2-2	5p-tR-half	Gly	NA	NA	NA	NA	3.26768811153302	0.0244004594616982	NA	NA
GCATTGGTGGTGCAGTGGTAGAATTCTCGCCT	tRNA-Gly-CCC-1-1	5p-tR-half	Gly	NA	NA	NA	NA	2.86445348372151	0.0337167188094361	NA	NA
GCATTGGTGGTTCAATGGTAGAATTCTCGCC	tRNA-Gly-CCC-3-1	5p-tR-half	Gly	NA	NA	NA	NA	2.43717486545444	0.0250568734529182	NA	NA
GCATTGGTGGTTCAATGGTAGAATTCTCGCCC	tRNA-Gly-CCC-3-1	5p-tR-half	Gly	NA	NA	NA	NA	3.79913126584783	0.00103081450783141	NA	NA
GCATTGGTGGTTCAGCGGTAGAATTCTCGCC	tRNA-Gly-CCC-1-1	5p-tR-half	Gly	NA	NA	NA	NA	2.40063110258016	0.0213482212820283	NA	NA
GCATTGGTGGTTCAGCGGTAGAATTCTCGCCT	tRNA-Gly-CCC-1-1	5p-tR-half	Gly	NA	NA	NA	NA	3.8594786995161	0.000138905549470505	NA	NA
GCATTGGTGGTTCAGCGGTAGAATTCTCGCCTG	tRNA-Gly-GCC-2-2	5p-tR-half	Gly	NA	NA	NA	NA	3.39741762954411	0.0128048349594409	NA	NA
GCATTGGTGGTTCAGGGGTAGAATTCTCGCCT	tRNA-Gly-CCC-1-1	5p-tR-half	Gly	NA	NA	NA	NA	3.64225619486581	0.0014661096678588	NA	NA
GCATTGGTGGTTCAGTAGTAGAATTCTCGCC	tRNA-Gly-CCC-1-1	5p-tR-half	Gly	NA	NA	NA	NA	2.44738734027743	0.023753850653159	NA	NA
GCATTGGTGGTTCAGTAGTAGAATTCTCGCCT	tRNA-Gly-CCC-1-1	5p-tR-half	Gly	NA	NA	NA	NA	3.82292625911932	0.0013230988848556	NA	NA
GCATTGGTGGTTCAGTAGTAGAATTCTCGCCTG	tRNA-Gly-GCC-2-2	5p-tR-half	Gly	NA	NA	NA	NA	4.09514731213347	0.0107840084757865	NA	NA
GCATTGGTGGTTCAGTCGTAGAATTCTCGCCT	tRNA-Gly-CCC-1-1	5p-tR-half	Gly	NA	NA	NA	NA	5.81750417507038	0.00787052854518157	NA	NA
GCATTGGTGGTTCAGTGATAGAATTCTCGCCT	tRNA-Gly-CCC-1-1	5p-tR-half	Gly	NA	NA	NA	NA	3.33684967854385	0.00705167916329799	NA	NA
GCATTGGTGGTTCAGTGGAAGAATTCTCGCC	tRNA-Gly-CCC-1-1	5p-tR-half	Gly	NA	NA	NA	NA	2.36975273145774	0.0381694965760916	NA	NA
GCATTGGTGGTTCAGTGGCAGAATTCTCGCC	tRNA-Gly-CCC-1-1	5p-tR-half	Gly	NA	NA	NA	NA	2.56565228343196	0.0110204094958245	NA	NA
GCATTGGTGGTTCAGTGGCAGAATTCTCGCCT	tRNA-Gly-CCC-1-1	5p-tR-half	Gly	NA	NA	NA	NA	4.16150504066006	8.71338371315682e-06	NA	NA
GCATTGGTGGTTCAGTGGCAGAATTCTCGCCTG	tRNA-Gly-GCC-2-2	5p-tR-half	Gly	NA	NA	NA	NA	4.02686315759027	0.00229502137613795	NA	NA
GCATTGGTGGTTCAGTGGGAGAATTCTCGCCT	tRNA-Gly-CCC-1-1	5p-tR-half	Gly	NA	NA	NA	NA	3.09185262341763	0.00762173549987315	NA	NA
GCATTGGTGGTTCAGTGGTAAAATTCTCGCCT	tRNA-Gly-CCC-1-1	5p-tR-half	Gly	NA	NA	NA	NA	3.79400395024194	0.00142977488693001	NA	NA
GCATTGGTGGTTCAGTGGTAGAAATCTCGCCT	tRNA-Gly-CCC-1-1	5p-tR-half	Gly	NA	NA	NA	NA	2.90606103477475	0.0154998449714542	NA	NA
GCATTGGTGGTTCAGTGGTAGAACTCTCGCCT	tRNA-Gly-CCC-1-1	5p-tR-half	Gly	NA	NA	NA	NA	4.08119110691814	4.88432906381062e-05	NA	NA
GCATTGGTGGTTCAGTGGTAGAACTCTCGCCTG	tRNA-Gly-GCC-2-2	5p-tR-half	Gly	NA	NA	NA	NA	3.49923767559509	0.00670881620567433	NA	NA
GCATTGGTGGTTCAGTGGTAGAAGTCTCGCCT	tRNA-Gly-CCC-1-1	5p-tR-half	Gly	NA	NA	NA	NA	3.16877755617559	0.00452594480390447	NA	NA
GCATTGGTGGTTCAGTGGTAGAATACTCGCCT	tRNA-Gly-CCC-1-1	5p-tR-half	Gly	NA	NA	NA	NA	3.68427960147351	0.00111172391851367	NA	NA
GCATTGGTGGTTCAGTGGTAGAATCCTCGCC	tRNA-Gly-CCC-1-1	5p-tR-half	Gly	NA	NA	NA	NA	2.48880650577737	0.0109432368204313	NA	NA
GCATTGGTGGTTCAGTGGTAGAATCCTCGCCT	tRNA-Gly-CCC-1-1	5p-tR-half	Gly	NA	NA	NA	NA	3.81502222663867	0.000148600807880096	NA	NA
GCATTGGTGGTTCAGTGGTAGAATCCTCGCCTG	tRNA-Gly-GCC-2-2	5p-tR-half	Gly	NA	NA	NA	NA	4.01704605594157	0.00278739031891711	NA	NA
GCATTGGTGGTTCAGTGGTAGAATGCTCGCCT	tRNA-Gly-CCC-1-1	5p-tR-half	Gly	NA	NA	NA	NA	3.83459589862013	0.00120594917240465	NA	NA
GCATTGGTGGTTCAGTGGTAGAATTCACGCC	tRNA-Gly-CCC-1-1	5p-tR-half	Gly	NA	NA	NA	NA	2.25617164201839	0.0353542663270254	NA	NA
GCATTGGTGGTTCAGTGGTAGAATTCACGCCT	tRNA-Gly-CCC-1-1	5p-tR-half	Gly	NA	NA	NA	NA	3.6745416368487	0.00037506434825279	NA	NA
GCATTGGTGGTTCAGTGGTAGAATTCACGCCTG	tRNA-Gly-GCC-2-2	5p-tR-half	Gly	NA	NA	NA	NA	3.08625541915173	0.0292197010048085	NA	NA
GCATTGGTGGTTCAGTGGTAGAATTCCCGCC	tRNA-Gly-CCC-1-1	5p-tR-half	Gly	NA	NA	NA	NA	2.61366625216398	0.00684234415455513	NA	NA
GCATTGGTGGTTCAGTGGTAGAATTCCCGCCT	tRNA-Gly-CCC-1-1	5p-tR-half	Gly	NA	NA	NA	NA	3.99538247722077	4.02924554007853e-05	NA	NA
GCATTGGTGGTTCAGTGGTAGAATTCGCGCC	tRNA-Gly-CCC-1-1	5p-tR-half	Gly	NA	NA	NA	NA	2.63545383303367	0.0292049336989089	NA	NA
GCATTGGTGGTTCAGTGGTAGAATTCGCGCCT	tRNA-Gly-CCC-1-1	5p-tR-half	Gly	NA	NA	NA	NA	2.83407171977653	0.0235264396112131	NA	NA
GCATTGGTGGTTCAGTGGTAGAATTCTAGCCT	tRNA-Gly-CCC-1-1	5p-tR-half	Gly	NA	NA	NA	NA	3.55794983365713	0.00705493796073383	NA	NA
GCATTGGTGGTTCAGTGGTAGAATTCTCACCT	tRNA-Gly-CCC-1-1	5p-tR-half	Gly	NA	NA	NA	NA	3.82860232425733	0.000286822224591749	NA	NA
GCATTGGTGGTTCAGTGGTAGAATTCTCCCC	tRNA-Gly-CCC-1-1	5p-tR-half	Gly	NA	NA	NA	NA	2.98929893191565	0.0070090261687346	NA	NA
GCATTGGTGGTTCAGTGGTAGAATTCTCCCCT	tRNA-Gly-CCC-1-1	5p-tR-half	Gly	NA	NA	NA	NA	3.56672574025057	0.025506635710667	NA	NA
GCATTGGTGGTTCAGTGGTAGAATTCTCGAC	tRNA-Gly-CCC-1-1	5p-tR-half	Gly	NA	NA	NA	NA	2.32522520327897	0.0264915913252795	NA	NA
GCATTGGTGGTTCAGTGGTAGAATTCTCGACC	tRNA-Gly-CCC-1-1	5p-tR-half	Gly	NA	NA	NA	NA	3.44689031963526	0.018539010133135	NA	NA
GCATTGGTGGTTCAGTGGTAGAATTCTCGACT	tRNA-Gly-CCC-1-1	5p-tR-half	Gly	NA	NA	NA	NA	3.88964281066282	0.00182612542580817	2.98767003253196	0.000264522394844862
GCATTGGTGGTTCAGTGGTAGAATTCTCGCAT	tRNA-Gly-CCC-1-1	5p-tR-half	Gly	NA	NA	NA	NA	2.82039623216675	0.0427753207223125	NA	NA
GCATTGGTGGTTCAGTGGTAGAATTCTCGCC	tRNA-Gly-CCC-1-1	5p-tR-half	Gly	NA	NA	NA	NA	2.70882883426135	0.00426082328257063	NA	NA
GCATTGGTGGTTCAGTGGTAGAATTCTCGCCA	tRNA-Gly-CCC-1-1	5p-tR-half	Gly	NA	NA	NA	NA	3.4960100255892	0.000275994136580741	2.0841374487277	0.00819655657701559
GCATTGGTGGTTCAGTGGTAGAATTCTCGCCC	tRNA-Gly-CCC-1-1	5p-tR-half	Gly	NA	NA	NA	NA	3.62634405509938	0.000102433662487447	NA	NA
GCATTGGTGGTTCAGTGGTAGAATTCTCGCCCG	tRNA-Gly-GCC-2-2	5p-tR-half	Gly	NA	NA	NA	NA	3.57240632926729	0.00320847306183171	NA	NA
GCATTGGTGGTTCAGTGGTAGAATTCTCGCCG	tRNA-Gly-CCC-1-1	5p-tR-half	Gly	NA	NA	NA	NA	3.40860916102543	0.00119347908724904	2.62078024406609	0.0141615302205279
GCATTGGTGGTTCAGTGGTAGAATTCTCGCCT	tRNA-Gly-CCC-1-1	5p-tR-half	Gly	NA	NA	NA	NA	4.11149729397173	1.48526395747718e-05	NA	NA
GCATTGGTGGTTCAGTGGTAGAATTCTCGCCTA	tRNA-Gly-CCC-1-1	5p-tR-half	Gly	NA	NA	NA	NA	2.92585821010931	0.00743429707746996	NA	NA
GCATTGGTGGTTCAGTGGTAGAATTCTCGCCTG	tRNA-Gly-GCC-2-2	5p-tR-half	Gly	NA	NA	NA	NA	3.32989710679409	0.00106636370568279	NA	NA
GCATTGGTGGTTCAGTGGTAGAATTCTCGCGT	tRNA-Gly-CCC-1-1	5p-tR-half	Gly	NA	NA	NA	NA	3.74353670224883	0.00465416373200831	NA	NA
GCATTGGTGGTTCAGTGGTAGAATTCTCGCT	tRNA-Gly-CCC-1-1	5p-tR-half	Gly	NA	NA	NA	NA	2.05510245690177	0.0432850447125851	NA	NA
GCATTGGTGGTTCAGTGGTAGAATTCTCGCTC	tRNA-Gly-CCC-1-1	5p-tR-half	Gly	NA	NA	NA	NA	4.0751830869711	0.00116496939873181	2.70530288042055	0.00444203761003428
GCATTGGTGGTTCAGTGGTAGAATTCTCGCTT	tRNA-Gly-CCC-1-1	5p-tR-half	Gly	NA	NA	NA	NA	4.24071466060104	5.36840269729973e-05	3.17924726453381	0.000584031610471338
GCATTGGTGGTTCAGTGGTAGAATTCTCGGCT	tRNA-Gly-CCC-1-1	5p-tR-half	Gly	NA	NA	NA	NA	3.99237683268867	0.00604141982311274	2.6783512903843	0.000515772018847978
GCATTGGTGGTTCAGTGGTAGAATTCTCGTC	tRNA-Gly-CCC-1-1	5p-tR-half	Gly	NA	NA	NA	NA	2.26214450482194	0.0202076676931883	NA	NA
GCATTGGTGGTTCAGTGGTAGAATTCTCGTCC	tRNA-Gly-CCC-1-1	5p-tR-half	Gly	NA	NA	NA	NA	2.82371777805181	0.0184656485550133	NA	NA
GCATTGGTGGTTCAGTGGTAGAATTCTCGTCT	tRNA-Gly-CCC-1-1	5p-tR-half	Gly	NA	NA	NA	NA	3.76420214345165	0.00075657446327869	NA	NA
GCATTGGTGGTTCAGTGGTAGAATTCTTGCC	tRNA-Gly-CCC-1-1	5p-tR-half	Gly	NA	NA	NA	NA	2.37385681930489	0.0314193028569033	NA	NA
GCATTGGTGGTTCAGTGGTAGAATTCTTGCCT	tRNA-Gly-CCC-1-1	5p-tR-half	Gly	NA	NA	NA	NA	4.11758092743759	0.00020108665093495	NA	NA
GCATTGGTGGTTCAGTGGTAGAATTTTCGCC	tRNA-Gly-CCC-1-1	5p-tR-half	Gly	NA	NA	NA	NA	2.56960477905832	0.0204096145273579	NA	NA
GCATTGGTGGTTCAGTGGTAGAATTTTCGCCT	tRNA-Gly-CCC-1-1	5p-tR-half	Gly	NA	NA	NA	NA	3.71894746154477	0.00320126702228394	NA	NA
GCATTGGTGGTTCAGTGGTAGAGTTCTC	tRNA-Gly-CCC-1-1	5p-tRF	Gly	NA	NA	NA	NA	2.67734193738346	0.0399703604068428	NA	NA
GCATTGGTGGTTCAGTGGTAGAGTTCTCGCC	tRNA-Gly-CCC-1-1	5p-tR-half	Gly	NA	NA	NA	NA	2.61267592023851	0.00777965927183842	NA	NA
GCATTGGTGGTTCAGTGGTAGAGTTCTCGCCT	tRNA-Gly-CCC-1-1	5p-tR-half	Gly	NA	NA	NA	NA	3.60127511673153	0.000187438468720341	NA	NA
GCATTGGTGGTTCAGTGGTAGAGTTCTCGCCTG	tRNA-Gly-GCC-2-2	5p-tR-half	Gly	NA	NA	NA	NA	3.04260587322606	0.0260018553707011	NA	NA
GCATTGGTGGTTCAGTGGTAGATTTCTCGCC	tRNA-Gly-CCC-1-1	5p-tR-half	Gly	NA	NA	NA	NA	2.94502216401748	0.0480033571583286	NA	NA
GCATTGGTGGTTCAGTGGTAGATTTCTCGCCT	tRNA-Gly-CCC-1-1	5p-tR-half	Gly	NA	NA	NA	NA	4.36081106168986	0.00364129064155848	NA	NA
GCATTGGTGGTTCAGTGGTAGCATTCTCGCC	tRNA-Gly-CCC-1-1	5p-tR-half	Gly	NA	NA	NA	NA	3.09065107985145	0.00968964277329456	NA	NA
GCATTGGTGGTTCAGTGGTAGCATTCTCGCCT	tRNA-Gly-CCC-1-1	5p-tR-half	Gly	NA	NA	NA	NA	3.40325059784924	0.00730497739296552	NA	NA
GCATTGGTGGTTCAGTGGTAGGATTCTCGCC	tRNA-Gly-CCC-1-1	5p-tR-half	Gly	NA	NA	NA	NA	2.73121188344613	0.0048012184249129	NA	NA
GCATTGGTGGTTCAGTGGTAGGATTCTCGCCT	tRNA-Gly-CCC-1-1	5p-tR-half	Gly	NA	NA	NA	NA	4.01550963098972	5.29379097450131e-05	NA	NA
GCATTGGTGGTTCAGTGGTAGTATTCTCGCCT	tRNA-Gly-CCC-1-1	5p-tR-half	Gly	NA	NA	NA	NA	3.75262019033636	0.00171976051413187	NA	NA
GCATTGGTGGTTCAGTGGTGGAATTCTCGCC	tRNA-Gly-CCC-1-1	5p-tR-half	Gly	NA	NA	NA	NA	2.62773057914964	0.0083778742809729	NA	NA
GCATTGGTGGTTCAGTGGTGGAATTCTCGCCT	tRNA-Gly-CCC-1-1	5p-tR-half	Gly	NA	NA	NA	NA	3.59716671352394	0.000293844355467476	NA	NA
GCATTGGTGGTTCAGTGGTGGAATTCTCGCCTG	tRNA-Gly-GCC-2-2	5p-tR-half	Gly	NA	NA	NA	NA	2.91259978596251	0.0353859315450469	NA	NA
GCATTGGTGGTTCAGTGGTTGAATTCTCGCC	tRNA-Gly-CCC-1-1	5p-tR-half	Gly	NA	NA	NA	NA	2.36988797379115	0.0370291176568874	NA	NA
GCATTGGTGGTTCAGTGGTTGAATTCTCGCCT	tRNA-Gly-CCC-1-1	5p-tR-half	Gly	NA	NA	NA	NA	3.98529897494376	0.00119165572114116	NA	NA
GCATTGGTGGTTCCGTGGTAGAATTCTCGCCT	tRNA-Gly-CCC-1-1	5p-tR-half	Gly	NA	NA	NA	NA	3.44810444906645	0.0106022368949253	NA	NA
GCATTGGTGGTTCGGTGGTAGAATTCTCGCC	tRNA-Gly-CCC-1-1	5p-tR-half	Gly	NA	NA	NA	NA	2.51641547123475	0.0104050211935523	NA	NA
GCATTGGTGGTTCGGTGGTAGAATTCTCGCCT	tRNA-Gly-CCC-1-1	5p-tR-half	Gly	NA	NA	NA	NA	3.71494310009978	0.000447069983869407	NA	NA
GCATTGGTGGTTCGGTGGTAGAATTCTCGCCTG	tRNA-Gly-GCC-2-2	5p-tR-half	Gly	NA	NA	NA	NA	2.49492229927776	0.0447702801073817	NA	NA
GCATTGGTGGTTCTGTGGTAGAATTCTCGCC	tRNA-Gly-CCC-1-1	5p-tR-half	Gly	NA	NA	NA	NA	2.61274868344141	0.03044354295717	NA	NA
GCATTGGTGGTTTAGTGGTAGAATTCTCGCCT	tRNA-Gly-CCC-1-1	5p-tR-half	Gly	NA	NA	NA	NA	4.19220005655503	0.00118594304844869	4.83634563309765	0.00745047019955527
GCATTGGTGGTTTAGTGGTAGAATTCTCGCCTGC	tRNA-Gly-GCC-2-2	5p-tR-half	Gly	NA	NA	NA	NA	3.88104966455732	0.00215719710796612	NA	NA
GCATTGGTGTTCAGTGGTAGAATTCTCGCCTGCC	tRNA-Gly-GCC-2-2	5p-tR-half	Gly	NA	NA	NA	NA	3.90426964173583	0.0157940082430859	NA	NA
GCATTGTGGTTCAATGGTAGAATTCTCGCCT	tRNA-Gly-CCC-3-1	5p-tR-half	Gly	NA	NA	NA	NA	5.83691658826167	0.00107804988781743	3.45122745056883	2.02639833167514e-05
GCATTGTGGTTCAGTGGTAGAATTC	tRNA-Gly-CCC-1-1	5p-tRF	Gly	NA	NA	NA	NA	4.34858863037277	0.00314861825022672	2.92238956201124	0.0220218101542993
GCATTGTGTGGTTCAGTGGTAGAATTCTCGCCT	tRNA-Gly-CCC-1-1	5p-tR-half	Gly	NA	NA	NA	NA	3.2759879131899	0.0483587445943266	NA	NA
GCATTTGTGGTTCAGTGGTAGAATTC	tRNA-Gly-CCC-1-1	5p-tRF	Gly	NA	NA	NA	NA	5.7994305798809	9.33958171181296e-05	5.36815460816558	0.00111726399177427
GCATTTGTGGTTCAGTGGTAGAATTCTC	tRNA-Gly-CCC-1-1	5p-tRF	Gly	NA	NA	NA	NA	2.74604863838098	0.0227857958903236	NA	NA
GCCTTGGTGGTTCAGTGGTAGAATTCTCGCC	tRNA-Gly-CCC-1-1	5p-tR-half	Gly	NA	NA	NA	NA	2.68502683114212	0.0158133005700206	NA	NA
GCGTTGGTGGTTCAGTGGTAGAATTCTCGCCT	tRNA-Gly-CCC-1-1	5p-tR-half	Gly	NA	NA	NA	NA	3.9881762281481	8.44074268020796e-05	NA	NA
GCGTTGGTGGTTCAGTGGTAGAATTCTCGCCTG	tRNA-Gly-GCC-2-2	5p-tR-half	Gly	NA	NA	NA	NA	3.09167966346214	0.0200971027026125	NA	NA
GCTTGGGTGGTTCAGTGGTAGAATTCTCGCCT	tRNA-Gly-GCC-1-2	5p-tR-half	Gly	NA	NA	NA	NA	3.90959752564427	0.0115399919827998	NA	NA
GCTTTGGTGGTTCAGTGGTAGAATTCTCGCCT	tRNA-Gly-CCC-1-1	5p-tR-half	Gly	NA	NA	NA	NA	3.78381781529868	0.00288095031503328	NA	NA
GGATGGGTGGTTCAGTGGTAGAATTCTCGCCT	tRNA-Gly-GCC-1-2	5p-tR-half	Gly	NA	NA	NA	NA	3.68229092827527	0.0267405044164344	NA	NA
GTATGGGTGGTTCAGTGGTAGAATTCTCGCC	tRNA-Gly-GCC-1-2	5p-tR-half	Gly	NA	NA	NA	NA	2.67087714129416	0.0185037792699992	NA	NA
GTATGGGTGGTTCAGTGGTAGAATTCTCGCCT	tRNA-Gly-GCC-1-2	5p-tR-half	Gly	NA	NA	NA	NA	3.65103031537408	0.00320470872645861	NA	NA
GTATTGGTGGTTCAGTGGTAGAATTCTCGCC	tRNA-Gly-CCC-1-1	5p-tR-half	Gly	NA	NA	NA	NA	2.24914626928896	0.0317912531141793	NA	NA
GTATTGGTGGTTCAGTGGTAGAATTCTCGCCT	tRNA-Gly-CCC-1-1	5p-tR-half	Gly	NA	NA	NA	NA	4.22270296728767	0.000121686976469621	2.46164054542901	0.00138261440992052
GTATTGGTGGTTCAGTGGTAGAATTCTCGCCTGC	tRNA-Gly-GCC-2-2	5p-tR-half	Gly	NA	NA	NA	NA	2.5089631686943	0.0264279787918414	NA	NA
TCATGGGTGGTTCAGTGGTAGAATTCTCGCC	tRNA-Gly-GCC-1-2	5p-tR-half	Gly	NA	NA	NA	NA	3.46801509118906	0.0168489728380768	NA	NA
TCATGGGTGGTTCAGTGGTAGAATTCTCGCCT	tRNA-Gly-GCC-1-2	5p-tR-half	Gly	NA	NA	NA	NA	4.11608598283676	0.00485879655283804	2.66726982021097	0.000124824238450605
TCATTGGTGGTTCAGTGGTAGAATTCTCGCC	tRNA-Gly-CCC-1-1	5p-tR-half	Gly	NA	NA	NA	NA	2.89182680069001	0.0183926393282897	NA	NA
TCATTGGTGGTTCAGTGGTAGAATTCTCGCCT	tRNA-Gly-CCC-1-1	5p-tR-half	Gly	NA	NA	NA	NA	4.72392921048457	0.000356050603618142	3.08556745552104	0.000624388188772874
TCATTGGTGGTTCAGTGGTAGAATTCTCGCCTG	tRNA-Gly-GCC-2-2	5p-tR-half	Gly	NA	NA	NA	NA	3.68576505581491	0.026888460449713	NA	NA
CCTCACCTGGAGCACCA	tRNA-Ile-TAT-3-1	3p-tRF	Ile	NA	NA	NA	NA	NA	NA	3.97554607124004	0.000899514548518386
CTCACCTGGAGCACCA	tRNA-Ile-TAT-3-1	3p-tRF	Ile	NA	NA	NA	NA	NA	NA	2.66487482451485	0.00537479404849367
ACCATCCTCTGCTACC	tRNA-iMet-CAT-1-4	3p-tRF	iMet	8.91031499837549	0.00692640355780104	NA	NA	NA	NA	NA	NA
AGCAGAGTGGCGCAGCGGAAGCGTGCTGGGC	tRNA-iMet-CAT-1-4	5p-tR-half	iMet	-4.04004722341486	0.0013793736045509	NA	NA	NA	NA	NA	NA
AGCAGAGTGGCGCAGCGGAAGCGTGCTGGGT	tRNA-iMet-CAT-1-4	5p-tR-half	iMet	-4.35423728875697	0.00496670060549339	NA	NA	NA	NA	NA	NA
TCGAAACCATCCTCTGCTACCA	tRNA-iMet-CAT-1-4	3p-tRF	iMet	4.18580673334733	0.00165747350842351	NA	NA	NA	NA	NA	NA
CATCCTCTGCTACC	tRNA-iMet-CAT-1-4	3p-tRF	iMet	NA	NA	6.18493368824539	0.00709439501043745	NA	NA	NA	NA
CCCACTTCTGACACC	tRNA-Leu-CAA-4-1	3p-tRF	Leu	3.07364731030368	0.00605591729226973	3.98605613261332	0.00430911474231259	NA	NA	NA	NA
CCCACTTCTGACACCA	tRNA-Leu-CAA-4-1	3p-tRF	Leu	4.11514739330972	4.88629360095848e-06	3.0502376698977	0.0109829030956821	NA	NA	NA	NA
TCGAATCCCACTCCTGACACC	tRNA-Leu-CAG-1-3	3p-tRF	Leu	2.99483769337098	0.0272090007157455	2.56834560208982	NA	NA	NA	NA	NA
TCGAATCCCACTCCTGACACCA	tRNA-Leu-CAG-1-3	3p-tRF	Leu	2.85063885768226	0.00387880500235098	2.04455105215924	NA	2.61762908926158	0.0130403239276674	3.05540403358221	0.000684562561667635
TCGAATCCCACTTCTGACACC	tRNA-Leu-CAA-4-1	3p-tRF	Leu	2.79806093479157	0.0343934717549141	NA	NA	NA	NA	NA	NA
TCGAATCCCACTTCTGACACT	tRNA-Leu-CAA-4-1	3p-tRF	Leu	4.05142238533522	0.0126459323854768	NA	NA	NA	NA	3.31230139130066	0.00165159191022304
CCACTCCTGACACCA	tRNA-Leu-CAG-1-3	3p-tRF	Leu	NA	NA	2.78984840021684	0.005304064173912	NA	NA	NA	NA
GTCAGGATGGCCGAG	tRNA-Leu-CAG-1-3	5p-tRF	Leu	NA	NA	-3.34545421301709	NA	NA	NA	NA	NA
ACGTTGGGCGCC	tRNA-Lys-CTT-2-5	3p-tRF	Lys	7.06029530530151	7.26955319508902e-08	5.97665481700755	0.00151245278637987	4.2361766782609	0.00750623355419526	3.94735215733376	0.000293844355467476
ACGTTGGGCGCCA	tRNA-Lys-CTT-2-5	3p-tRF	Lys	6.5920796498132	9.67728980123349e-12	4.58101503530044	7.26955319508902e-08	2.90274964036061	0.0142519251626248	NA	NA
CACGTTGGGCGCCA	tRNA-Lys-CTT-2-5	3p-tRF	Lys	3.21946060518931	0.00341546957368976	3.10075803756008	0.00728908083106811	NA	NA	NA	NA
GCCAGGCTAGCTCAGTCGGTAGAGCATGAGACT	tRNA-Lys-CTT-2-5	5p-tR-half	Lys	1.99902405541893	0.0481870331319064	NA	NA	NA	NA	NA	NA
GCCCGACTAGCTCAGTCGGTAGAGCATGAGACTC	tRNA-Lys-CTT-2-5	5p-tR-half	Lys	4.75005108405272	7.45832446736502e-06	NA	NA	3.51763210291676	0.0026479143084425	2.84721380364872	0.00175908485756723
GCCCGACTAGCTCAGTCGGTAGAGCATGGGACT	tRNA-Lys-CTT-1-1	5p-tR-half	Lys	3.42476081311189	0.0083311010677319	NA	NA	NA	NA	NA	NA
TGTTCGGGCGCC	tRNA-Lys-TTT-3-2	3p-tRF	Lys	3.28960194334746	0.0191707106620073	3.71147404409948	NA	NA	NA	3.33365419414142	0.00746695668984917
CCCCGGCTAGCTCAGTCGGTAGAGCATGAGACT	tRNA-Lys-CTT-2-5	5p-tR-half	Lys	NA	NA	2.69304731544101	0.0281070388185805	NA	NA	NA	NA
GCCCGGCTAGCTCAGGCGGTAGAGCATGAGACT	tRNA-Lys-CTT-2-5	5p-tR-half	Lys	NA	NA	-2.34003450787018	0.0456642452323605	NA	NA	NA	NA
GCCCGACTAGCTCAGTCGGTAGAGCATGGGACTC	tRNA-Lys-CTT-1-1	5p-tR-half	Lys	NA	NA	NA	NA	2.6318802807775	0.0468347175612454	NA	NA
GCCCGGCTAGCTCAGTCGGTAGAGCACGAGACTC	tRNA-Lys-CTT-2-5	5p-tR-half	Lys	NA	NA	NA	NA	2.41287961253467	0.01424577224122	NA	NA
GCCCGGCTAGCTCAGTCGGTAGGGCATGAGACTC	tRNA-Lys-CTT-2-5	5p-tR-half	Lys	NA	NA	NA	NA	2.26942811106642	0.037239076961852	NA	NA
GCCCGGCTAGCTCGGTCGGTAGAGCATGAGACTC	tRNA-Lys-CTT-2-5	5p-tR-half	Lys	NA	NA	NA	NA	2.47220479612758	0.0364759230531286	NA	NA
TCCCGGCTAGCTCAGTCGGTAGAGCATGAGACT	tRNA-Lys-CTT-2-5	5p-tR-half	Lys	NA	NA	NA	NA	2.73845708958227	0.0172486791819887	NA	NA
CCCTGTTCGGGCGCC	tRNA-Lys-TTT-3-2	3p-tRF	Lys	NA	NA	NA	NA	NA	NA	3.54307854109311	0.019250585689556
CCCTGTTCGGGCGCCA	tRNA-Lys-TTT-3-2	3p-tRF	Lys	NA	NA	NA	NA	NA	NA	2.24626030377745	0.0160714559204221
GCCCGGCTAGCTCAGTCGGTAGAGCATGGGACGC	tRNA-Lys-CTT-1-1	5p-tR-half	Lys	NA	NA	NA	NA	NA	NA	2.67275009948895	0.00336223147020769
TCCCGGCTAGCTCAGTCGGTAGAGCATGGGACTC	tRNA-Lys-CTT-1-1	5p-tR-half	Lys	NA	NA	NA	NA	NA	NA	3.44112507524288	0.00174505680944081
GGCTCGTTGGTCTAGGGGTATGATTCTCGCTTT	tRNA-Pro-TGG-3-2	5p-tR-half	Pro	NA	NA	3.73430853694776	0.00181807454473609	NA	NA	NA	NA
GGCTCGTTGGTCTAGGGGTATGATTCTCGGTTT	tRNA-Pro-TGG-2-1	5p-tR-half	Pro	NA	NA	3.95785439191205	0.0321800744566012	NA	NA	NA	NA
TCAAATCCCGGACGAGCCCCA	tRNA-Pro-CGG-1-3	3p-tRF	Pro	NA	NA	NA	NA	NA	NA	4.20671635920757	0.0027442224934752
GCCCGGATGATCCTC	tRNA-SeC-TCA-1-1	5p-tRF	SeC	2.6349012052063	0.00868750690543411	3.53079126559282	0.0067690325752626	3.02583720153993	0.0025388349180603	3.30073758067453	5.3544252330881e-05
GCCCGGATGATCCTCAGT	tRNA-SeC-TCA-1-1	5p-tRF	SeC	2.64427745117069	0.00995114403821335	3.13990344393313	0.00458865915809195	2.2199367658723	0.0486598469672456	2.16785764818821	0.00823065947615509
GCCCGGATGATC	tRNA-SeC-TCA-1-1	5p-tRF	SeC	NA	NA	4.10602586184751	0.0143795989303674	NA	NA	NA	NA
GCCCGGATGATCCTCA	tRNA-SeC-TCA-1-1	5p-tRF	SeC	NA	NA	3.61776767513742	0.0169891133932864	NA	NA	NA	NA
GCCCGGATGATCCTCAGTG	tRNA-SeC-TCA-1-1	5p-tRF	SeC	NA	NA	2.61124956168777	0.00346297575725444	NA	NA	NA	NA
ACCCTGCTCGCTGCGCC	tRNA-Ser-TGA-1-1	3p-tRF	Ser	-5.2861127689203	0.00898262408679533	NA	NA	NA	NA	NA	NA
ACCCTGCTCGCTGCGCCA	tRNA-Ser-TGA-1-1	3p-tRF	Ser	-3.49465835239857	0.00333353370419539	-4.46529599356759	2.85186077858102e-05	NA	NA	NA	NA
CCCTGCTCGCTGCGCCA	tRNA-Ser-TGA-1-1	3p-tRF	Ser	-6.72054288555355	0.00709439501043745	-3.0463271843381	0.0190814974767164	NA	NA	NA	NA
GTAGTCGTGGCCGA	tRNA-Ser-AGA-2-1	5p-tRF	Ser	2.80209510284707	0.00210413034115959	3.21941445413479	0.0011274635216752	NA	NA	3.34023861083126	0.0119755337511125
GTAGTCGTGGCCGAGTGGTTAAGG	tRNA-Ser-AGA-2-1	5p-tRF	Ser	3.49635291720424	0.0127132245681475	2.73336392777677	NA	NA	NA	NA	NA
GTCACGGTGGCCGAGTGG	tRNA-Ser-CGA-4-1	5p-tRF	Ser	-4.32762664176999	0.00582106316109798	-8.35418254355488	NA	-2.82532648247982	0.0312044241268192	NA	NA
TCGAATCCTGTCGGCTACGCCA	tRNA-Ser-TGA-4-1	3p-tRF	Ser	4.34780482924351	0.001080592585499	5.21232772652373	NA	NA	NA	3.28614570315759	4.29342180423434e-05
ATCCTGCTCACAGCGCCA	tRNA-Ser-CGA-3-1	3p-tRF	Ser	NA	NA	-3.65761568077631	0.00496670060549339	NA	NA	NA	NA
GTAGTCGTGGCCGAGC	tRNA-Ser-AGA-2-1	5p-tRF	Ser	NA	NA	3.00127592256589	0.017047017056017	NA	NA	NA	NA
GTAGTCGTGGCCGAGT	tRNA-Ser-AGA-2-1	5p-tRF	Ser	NA	NA	3.03470241063585	0.00762358096846106	NA	NA	NA	NA
GTAGTCGTGGCCGAGTGGT	tRNA-Ser-AGA-2-1	5p-tRF	Ser	NA	NA	3.83729004691853	0.0305135412409175	NA	NA	NA	NA
GTAGTCGTGGCCGAGTGGTT	tRNA-Ser-AGA-2-1	5p-tRF	Ser	NA	NA	2.49047140531636	0.00283066538117881	NA	NA	NA	NA
GTAGTCGTGGCCGAGTGGTTAAA	tRNA-Ser-AGA-2-1	5p-tRF	Ser	NA	NA	2.63455737540185	NA	NA	NA	NA	NA
GTAGTCGTGGCCGAGTGGTTAAG	tRNA-Ser-AGA-2-1	5p-tRF	Ser	NA	NA	2.83107899917677	NA	NA	NA	NA	NA
TCCCATCCTCGTCGCCA	tRNA-Ser-GCT-4-2	3p-tRF	Ser	NA	NA	4.54411624614773	NA	NA	NA	NA	NA
TCGAACCCTGCTCGCTGCGCCA	tRNA-Ser-TGA-1-1	3p-tRF	Ser	NA	NA	NA	NA	4.43832398238349	0.0114268989174353	4.38595250808562	0.00541849539981329
GTAGTCGTGGCCGAG	tRNA-Ser-AGA-2-1	5p-tRF	Ser	NA	NA	NA	NA	NA	NA	2.18527589594436	0.0015678623573069
TCGAATCCCATCCTCGTCGCCA	tRNA-Ser-GCT-4-2	3p-tRF	Ser	NA	NA	NA	NA	NA	NA	2.32457776217991	4.30312756502094e-06
ACCCCGTCCGTGCCTCCA	tRNA-Thr-CGT-2-1	3p-tRF	Thr	4.73268680085203	2.85186077858102e-05	NA	NA	NA	NA	NA	NA
ATCTCGCTGGGGCCTCC	tRNA-Thr-TGT-4-1	3p-tRF	Thr	4.06368153709668	0.000413121346514685	4.50626444363525	0.000413121346514685	NA	NA	NA	NA
ATCTCGCTGGGGCCTCCA	tRNA-Thr-TGT-4-1	3p-tRF	Thr	2.68765745073559	0.00562138878299697	2.45440553582346	0.00562138878299697	NA	NA	3.02890836288922	0.0246686493697036
CAAATCTCGCTGGGGCCTCC	tRNA-Thr-TGT-4-1	3p-tRF	Thr	7.52548784403175	0.00379346980540875	5.47490941032602	5.84706906983272e-07	NA	NA	7.75071244675233	0.000764825504443005
CAGCGGGGCCTCCA	tRNA-Thr-AGT-6-1	3p-tRF	Thr	10.3966018080404	0.000172777728800834	7.63726843530977	0.000171823272233972	NA	NA	NA	NA
CCCGTCCGTGCCTCCA	tRNA-Thr-CGT-2-1	3p-tRF	Thr	9.23495644632636	0.000171823272233972	4.62244179984807	0.00121894931608237	NA	NA	3.80231069194161	5.76284619269093e-06
CTCGCTGGGGCCTCC	tRNA-Thr-TGT-4-1	3p-tRF	Thr	5.24607709417366	6.09484802356807e-06	4.20434283566667	0.0239324315333488	NA	NA	NA	NA
TCAAATCTCGCTGGGGCCTCCA	tRNA-Thr-TGT-4-1	3p-tRF	Thr	3.80791658494415	0.00448545547692571	3.90163327690195	NA	4.13967814892944	0.00228723490911098	5.53450725755439	0.000656208977226205
TCATTTCTCGCTGGGGCCTCC	tRNA-Thr-TGT-3-1	3p-tRF	Thr	9.17314506569866	3.62565352774931e-05	7.81530035341842	NA	NA	NA	5.21707472775143	0.000535311347929547
TCGCTGGGGCCTCCA	tRNA-Thr-TGT-4-1	3p-tRF	Thr	3.19215971568312	0.00258659519574447	2.73369806832756	NA	NA	NA	NA	NA
TCTCGCTGGGGCCTCC	tRNA-Thr-TGT-4-1	3p-tRF	Thr	4.4236679168866	2.67445078299924e-07	3.68395013456555	NA	NA	NA	NA	NA
TCTCGCTGGGGCCTCCA	tRNA-Thr-TGT-4-1	3p-tRF	Thr	3.08578083955826	9.31344293310848e-05	2.36891006087677	NA	NA	NA	2.13111651122719	0.000636387879344242
ATCTCGCTGGGGCCTCA	tRNA-Thr-TGT-4-1	3p-tRF	Thr	NA	NA	3.27093202589816	0.0232777331126054	NA	NA	NA	NA
CGCTGGGGCCTCCA	tRNA-Thr-TGT-4-1	3p-tRF	Thr	NA	NA	6.09943203660714	0.0234183884450146	NA	NA	NA	NA
CTCGCTGGGGCCTCCA	tRNA-Thr-TGT-4-1	3p-tRF	Thr	NA	NA	3.07630947220802	0.0347074451331209	NA	NA	2.0548198093012	0.0151731573523106
TTCTCGCTGGGGCCTCC	tRNA-Thr-TGT-3-1	3p-tRF	Thr	NA	NA	4.66708029945004	NA	NA	NA	3.12383417528113	0.0116691356173132
AATCCCAGCGGTGCCTCCA	tRNA-Thr-AGT-1-1	3p-tRF	Thr	NA	NA	NA	NA	4.13807466051395	0.0242261023183214	NA	NA
TCGAATCCCAGCGGGGCCTCCA	tRNA-Thr-AGT-6-1	3p-tRF	Thr	NA	NA	NA	NA	7.62051130578678	0.00437480977910646	7.48050664017551	0.0115269562828376
TCGAATCCCAGCGGTGCCTCCA	tRNA-Thr-AGT-1-1	3p-tRF	Thr	NA	NA	NA	NA	2.34079899661769	0.0181556708206014	2.64022619039695	0.000157160195545157
TCGAATCCCAGCGGTGCCTCC	tRNA-Thr-AGT-1-1	3p-tRF	Thr	NA	NA	NA	NA	NA	NA	3.54901470895702	0.0216168626723789
ACGTCGGGGTCACC	tRNA-Trp-CCA-1-1	3p-tRF	Trp	3.69038715537606	0.00338387427102378	4.8821194480176	0.00200369189355571	NA	NA	NA	NA
ACGTCGGGGTCACCA	tRNA-Trp-CCA-1-1	3p-tRF	Trp	3.46829684443375	0.00151245278637987	3.265130222426	0.00338387427102378	NA	NA	NA	NA
CACGTCGGGGTCACC	tRNA-Trp-CCA-1-1	3p-tRF	Trp	5.44189610413431	5.84706906983272e-07	4.55398951731975	4.88629360095848e-06	NA	NA	2.9699963041392	0.000231738492472116
TCAAGTCACGTCGGGGTCACCA	tRNA-Trp-CCA-2-1	3p-tRF	Trp	3.97884819045484	0.0244315192368868	NA	NA	NA	NA	4.41494035128462	0.00161279925993635
ATCACGTCGGGGTCACC	tRNA-Trp-CCA-1-1	3p-tRF	Trp	NA	NA	3.50008034441269	9.67728980123349e-12	NA	NA	NA	NA
ATCACGTCGGGGTCACT	tRNA-Trp-CCA-1-1	3p-tRF	Trp	NA	NA	2.92711458803997	0.0013793736045509	NA	NA	NA	NA
CACGTCGGGGTCACCA	tRNA-Trp-CCA-1-1	3p-tRF	Trp	NA	NA	2.40139610143857	0.0141463618840312	NA	NA	NA	NA
TCACGTCGGGGTCACC	tRNA-Trp-CCA-1-1	3p-tRF	Trp	NA	NA	2.69512898317268	NA	NA	NA	NA	NA
TCACGTCGGGGTCACT	tRNA-Trp-CCA-1-1	3p-tRF	Trp	NA	NA	2.66343713498078	NA	NA	NA	NA	NA
TCAAATCACGTCGGGGTCACCA	tRNA-Trp-CCA-1-1	3p-tRF	Trp	NA	NA	NA	NA	NA	NA	2.98857949209896	0.0341277301205405
CCGGCTCGAAGGACC	tRNA-Tyr-GTA-5-2	3p-tRF	Tyr	4.65073411904942	0.000637469424289663	NA	NA	NA	NA	NA	NA
TCCGGCTCGAAGGACCAA	tRNA-Tyr-GTA-5-2	3p-tRF	Tyr	-5.04292420970319	0.00535769188996003	NA	NA	NA	NA	NA	NA
TCCGGCTCGAAGGACCAT	tRNA-Tyr-GTA-5-2	3p-tRF	Tyr	-5.50679298642325	0.00175667149487826	-4.08291723612179	NA	NA	NA	NA	NA
TCCGGCTCGGAGGACCAT	tRNA-Tyr-GTA-3-1	3p-tRF	Tyr	-5.81490421820164	0.00371435726349449	-4.95528724916972	NA	NA	NA	NA	NA
TCGAATCCGGCTCGAAGGACT	tRNA-Tyr-GTA-1-1	3p-tRF	Tyr	3.03906037155024	0.0438063028492376	NA	NA	NA	NA	NA	NA
TTCCGGCTCGAAGGACCAA	tRNA-Tyr-GTA-5-2	3p-tRF	Tyr	-5.41981280857634	0.0011274635216752	-5.47402314387876	NA	NA	NA	NA	NA
TTCCGGCTCGAAGGACCAT	tRNA-Tyr-GTA-5-2	3p-tRF	Tyr	-4.6898173280441	0.017047017056017	NA	NA	NA	NA	NA	NA
TTCCGGCTCGAAGGACCT	tRNA-Tyr-GTA-5-2	3p-tRF	Tyr	-3.6793663691508	0.00762358096846106	NA	NA	NA	NA	NA	NA
CGGCTCGAAGGACC	tRNA-Tyr-GTA-5-2	3p-tRF	Tyr	NA	NA	2.53680309274893	0.0346382900619637	NA	NA	NA	NA
TCGAATCCGGCTCGAAGGACC	tRNA-Tyr-GTA-1-1	3p-tRF	Tyr	NA	NA	NA	NA	NA	NA	2.58605589693361	0.00647750047862187
TCGAATCCGGCTCGAAGGACCA	tRNA-Tyr-GTA-1-1	3p-tRF	Tyr	NA	NA	NA	NA	NA	NA	4.27804132873256	0.0113367051606138
TCGATTCCGGCTCGAAGGACCA	tRNA-Tyr-GTA-5-2	3p-tRF	Tyr	NA	NA	NA	NA	NA	NA	3.22799758708099	0.00060887217553393
AACCGGGCGGAAACACCAT	tRNA-Val-AAC-4-1	3p-tRF	Val	-4.88849995141695	0.00319910455654391	NA	NA	NA	NA	NA	NA
ACCGGGCGGAAACAC	tRNA-Val-AAC-4-1	3p-tRF	Val	4.66232481742575	0.0004402634076085	NA	NA	NA	NA	NA	NA
ACCGGGCGGAAACACC	tRNA-Val-AAC-4-1	3p-tRF	Val	2.6700497792612	0.00200369189355571	2.48868204299847	0.00333353370419539	NA	NA	NA	NA
CCGGGCGGAAACACC	tRNA-Val-AAC-4-1	3p-tRF	Val	4.13475102633213	8.18841774683967e-05	2.68011902337957	0.0449449741165122	NA	NA	NA	NA
CCGGGCGGAAACACCA	tRNA-Val-AAC-4-1	3p-tRF	Val	2.96240128804843	0.005304064173912	NA	NA	NA	NA	2.23304374110339	0.0384931828849553
GCTTCTCTAGTGTAGTGGTTATCACGTTCGCCTC	tRNA-Val-CAC-2-1	5p-tR-half	Val	3.08006542800457	0.0295792092193694	3.03025724672669	0.00253746485122564	2.9352047107594	0.0497866083564302	NA	NA
GTTTCCATAGTGTAGTGGTTATC	tRNA-Val-CAC-4-1	5p-tRF	Val	2.669782676123	0.0320455157262817	NA	NA	NA	NA	NA	NA
GTTTCCGTAGTGTAGTGGTTATCA	tRNA-Val-CAC-4-1	5p-tRF	Val	2.39055839299056	0.032691267959708	2.21392765301262	NA	NA	NA	NA	NA
GTTTCCGTAGTGTAGTGGTTATCACG	tRNA-Val-CAC-4-1	5p-tRF	Val	3.80997753479119	0.0155074501928845	4.11849821809279	NA	NA	NA	NA	NA
GTTTCCGTAGTGTAGTGGTTATCACGTT	tRNA-Val-CAC-4-1	5p-tRF	Val	4.09982254342226	0.019252458738894	NA	NA	NA	NA	NA	NA
GTTTCCGTAGTGTGGTGGTTATC	tRNA-Val-CAC-4-1	5p-tRF	Val	2.09757276055317	0.0473629608393875	2.37951095934021	NA	NA	NA	NA	NA
GTTTCTGTAGTGTAGTGGTTATCACGTTCGCCTC	tRNA-Val-CAC-4-1	5p-tR-half	Val	8.90273709304243	0.0052347464298722	NA	NA	NA	NA	NA	NA
TCGAAACCGGGCAGAAGCACCA	tRNA-Val-CAC-2-1	3p-tRF	Val	6.55933322243993	0.0259950442254047	NA	NA	NA	NA	5.58289910853572	0.000164183903565703
TCGAAACCGGGCGGAAACACC	tRNA-Val-AAC-4-1	3p-tRF	Val	3.76424749723191	0.001332479017295	3.97250960192535	NA	3.64477899968253	0.00284810375258227	3.69058923753016	0.0170874260599375
TCGAAACCGGGCGGAAACACCA	tRNA-Val-AAC-4-1	3p-tRF	Val	5.3042638716863	2.58453932665316e-07	3.51676306531737	NA	4.15080921521025	0.000179806510268958	4.51175183950187	0.0213094979525435
TCGATCCCGGGCGGAAACACCA	tRNA-Val-CAC-3-1	3p-tRF	Val	4.38123967114973	0.000613340386065557	3.19142668656577	NA	NA	NA	2.65606026036517	0.0194758254936611
ACCGGGCGGAAACACCA	tRNA-Val-AAC-4-1	3p-tRF	Val	NA	NA	2.07579152958592	0.012587274043214	NA	NA	2.04418020482048	0.0182187781855058
ACCGGGCGGAAACACCG	tRNA-Val-AAC-4-1	3p-tRF	Val	NA	NA	2.74775650904752	0.0004402634076085	NA	NA	NA	NA
ATTTCCGTAGTGTAGTGGTTATC	tRNA-Val-CAC-4-1	5p-tRF	Val	NA	NA	2.23068943672713	0.00379346980540875	NA	NA	NA	NA
ATTTCCGTAGTGTAGTGGTTATCACGTTCGCC	tRNA-Val-CAC-4-1	5p-tR-half	Val	NA	NA	3.00037196596772	0.00111405488265232	NA	NA	NA	NA
GCTTCCGTAGTGTAGTGGTTATCACGTTCGCC	tRNA-Val-CAC-4-1	5p-tR-half	Val	NA	NA	3.67675730170428	0.0158746751705043	NA	NA	NA	NA
GCTTCCGTAGTGTAGTGGTTATCACGTTCGCCTC	tRNA-Val-CAC-4-1	5p-tR-half	Val	NA	NA	2.83077322148032	0.0211008477018416	NA	NA	NA	NA
GCTTCTGTAGTGTAGTGGTTATCACGTTCGCC	tRNA-Val-CAC-2-1	5p-tR-half	Val	NA	NA	2.71149876780527	0.000508556282950613	NA	NA	NA	NA
GCTTCTGTAGTGTAGTGGTTATCACGTTCGCCG	tRNA-Val-CAC-2-1	5p-tR-half	Val	NA	NA	2.84243891361486	0.005932981718163	NA	NA	NA	NA
GCTTCTGTAGTGTAGTGGTTATCACGTTCGCCTC	tRNA-Val-CAC-2-1	5p-tR-half	Val	NA	NA	2.29685744233757	0.011480992555743	NA	NA	NA	NA
GTCTCCGTAGTGTAGTGGTTATCACGTTCGCC	tRNA-Val-CAC-4-1	5p-tR-half	Val	NA	NA	2.63972283763901	NA	NA	NA	NA	NA
GTTTCCATAGTGTAGTGGTTATCACGTTCGCCT	tRNA-Val-CAC-4-1	5p-tR-half	Val	NA	NA	2.64930239943265	NA	NA	NA	NA	NA
GTTTCCGCAGTGTAGTGGTTATC	tRNA-Val-CAC-4-1	5p-tRF	Val	NA	NA	2.28824695695505	NA	NA	NA	NA	NA
GTTTCCGCAGTGTAGTGGTTATCACGTTCGCC	tRNA-Val-CAC-4-1	5p-tR-half	Val	NA	NA	3.52041399298444	NA	NA	NA	NA	NA
GTTTCCGCAGTGTAGTGGTTATCACGTTCGCCT	tRNA-Val-CAC-4-1	5p-tR-half	Val	NA	NA	3.53304577042793	NA	NA	NA	NA	NA
GTTTCCGTAGCGTAGTGGTTATC	tRNA-Val-CAC-4-1	5p-tRF	Val	NA	NA	2.2044408947132	NA	NA	NA	NA	NA
GTTTCCGTAGCGTAGTGGTTATCACGTTCGCC	tRNA-Val-CAC-4-1	5p-tR-half	Val	NA	NA	2.61837987231029	NA	NA	NA	NA	NA
GTTTCCGTAGTGCAGTGGTTATC	tRNA-Val-CAC-4-1	5p-tRF	Val	NA	NA	2.18080040288871	NA	NA	NA	NA	NA
GTTTCCGTAGTGTAGCGGTTATC	tRNA-Val-CAC-3-1	5p-tRF	Val	NA	NA	2.31547529868222	NA	NA	NA	NA	NA
GTTTCCGTAGTGTAGCGGTTATCACGTTCGCC	tRNA-Val-CAC-4-1	5p-tR-half	Val	NA	NA	3.14217318516303	NA	NA	NA	NA	NA
GTTTCCGTAGTGTAGTGGCTATC	tRNA-Val-CAC-4-1	5p-tRF	Val	NA	NA	2.62744316135563	NA	NA	NA	NA	NA
GTTTCCGTAGTGTAGTGGCTATCACGTTCGCC	tRNA-Val-CAC-4-1	5p-tR-half	Val	NA	NA	3.06798861500897	NA	NA	NA	NA	NA
GTTTCCGTAGTGTAGTGGCTATCACGTTCGCCT	tRNA-Val-CAC-4-1	5p-tR-half	Val	NA	NA	2.50539280621994	NA	NA	NA	NA	NA
GTTTCCGTAGTGTAGTGGTTACC	tRNA-Val-CAC-4-1	5p-tRF	Val	NA	NA	2.02310130900816	NA	NA	NA	NA	NA
GTTTCCGTAGTGTAGTGGTTACCACGTTCGCC	tRNA-Val-CAC-4-1	5p-tR-half	Val	NA	NA	3.35990199645786	NA	NA	NA	NA	NA
GTTTCCGTAGTGTAGTGGTTATC	tRNA-Val-CAC-4-1	5p-tRF	Val	NA	NA	2.21159390008023	NA	NA	NA	NA	NA
GTTTCCGTAGTGTAGTGGTTATCACATTCGCC	tRNA-Val-CAC-4-1	5p-tR-half	Val	NA	NA	3.58053466497239	NA	NA	NA	NA	NA
GTTTCCGTAGTGTAGTGGTTATCACATTCGCCT	tRNA-Val-CAC-4-1	5p-tR-half	Val	NA	NA	3.49888318492308	NA	NA	NA	NA	NA
GTTTCCGTAGTGTAGTGGTTATCACCTTCGCC	tRNA-Val-CAC-4-1	5p-tR-half	Val	NA	NA	3.75474454073447	NA	NA	NA	NA	NA
GTTTCCGTAGTGTAGTGGTTATCACGCTCGCC	tRNA-Val-CAC-4-1	5p-tR-half	Val	NA	NA	2.48736220092262	NA	NA	NA	NA	NA
GTTTCCGTAGTGTAGTGGTTATCACGTTCAG	tRNA-Val-CAC-4-1	5p-tR-half	Val	NA	NA	4.41918316378431	NA	NA	NA	NA	NA
GTTTCCGTAGTGTAGTGGTTATCACGTTCGCA	tRNA-Val-CAC-4-1	5p-tR-half	Val	NA	NA	2.06965196791658	NA	NA	NA	NA	NA
GTTTCCGTAGTGTAGTGGTTATCACGTTCGCC	tRNA-Val-CAC-4-1	5p-tR-half	Val	NA	NA	3.38908478887468	NA	NA	NA	NA	NA
GTTTCCGTAGTGTAGTGGTTATCACGTTCGCCG	tRNA-Val-CAC-4-1	5p-tR-half	Val	NA	NA	2.57253477420455	NA	NA	NA	NA	NA
GTTTCCGTAGTGTAGTGGTTATCACGTTCGCCT	tRNA-Val-CAC-4-1	5p-tR-half	Val	NA	NA	2.2754985719656	NA	NA	NA	NA	NA
GTTTCCGTAGTGTAGTGGTTATCACGTTCGCCTG	tRNA-Val-CAC-4-1	5p-tR-half	Val	NA	NA	3.19890023487752	NA	NA	NA	NA	NA
GTTTCCGTAGTGTAGTGGTTATCACGTTCGCT	tRNA-Val-CAC-4-1	5p-tR-half	Val	NA	NA	2.30467722327929	NA	NA	NA	NA	NA
GTTTCCGTAGTGTAGTGGTTATCACTTTCGCCT	tRNA-Val-CAC-4-1	5p-tR-half	Val	NA	NA	2.95570837392635	NA	NA	NA	NA	NA
GTTTCCGTAGTGTAGTGGTTATCGCGTTCGCC	tRNA-Val-CAC-4-1	5p-tR-half	Val	NA	NA	3.29717499394449	NA	NA	NA	NA	NA
GTTTCCGTGGTGTAGTGGTTATC	tRNA-Val-TAC-4-1	5p-tRF	Val	NA	NA	2.31997760637131	NA	NA	NA	NA	NA
GTTTCCGTAGTGTAGCGGTTATCACGTTCGCCT	tRNA-Val-CAC-4-1	5p-tR-half	Val	NA	NA	NA	NA	NA	NA	-3.23633312605989	0.000119975766521539
