# Supplementary material for: SARS-CoV-2 remodels the landscape of small non-coding RNAs with infection time and symptom severity
Source: NPJ Syst Biol Appl. 2024 Apr 17;10:41. doi: 10.1038/s41540-024-00367-z (PMC11024147; doi:10.1038/s41540-024-00367-z)
Supplement: Supplementary file 10 — Supplementary Table 8 [file 41540_2024_367_MOESM10_ESM.xlsx]

## Sheet: Supplemental_Table_6
Supplementary Table 8: Details of the endogenous sdRNAs differentially expressed in response to SARS-CoV-2 infection.
seq	snoRNA_gene	Severe_T1_LFC	Severe_T1_padj	Severe_T2_LFC	Severe_T2_padj	Moderate_T1_LFC	Moderate_T1_padj	Moderate_T2_LFC	Moderate_T2_padj
AAGTTTCTCTGAACGTGTAA	ENSG00000277492	-2.46350520492903	0.0211234025795848	-2.92273112913876	0.00393669088340667	NA	NA	NA	NA
ACACATGATATTTGTGGAAATTCTGACT	ENSG00000280554	-4.97211990669833	0.0224260027820255	NA	NA	NA	NA	NA	NA
AGTTTCTCTGAACGTGTAGAGCC	small_nucleolar_RNA_U3	-6.31134216969568	0.000558063929115429	-4.24321058785558	0.00136112490207298	-3.1342484318009	0.018594867933614	-2.44791705169953	0.035767937414327
AAGTTTCTCTGAACGTGTAGAGCC	small_nucleolar_RNA_U3	NA	NA	-7.29739825417711	0.00875596706309052	NA	NA	NA	NA
TGCATGGACTAGACATTG	SNORA20B	NA	NA	-2.94630135099878	0.029778353873993	NA	NA	NA	NA
CTCCATGTATCTTTGGGACCTGTCAA	SNORA24B	NA	NA	NA	NA	-1.92949957451333	0.042811743098625	NA	NA
GCCGAGACTAGAGT	SNORA3B	4.59526398567393	0.000876506498739419	3.59105223703577	0.00989639368338695	NA	NA	NA	NA
GCCGAGACTAGAGTCACATCCTGACAC	SNORA3B	3.27647715033309	0.00846459356600414	2.6091133861458	0.0344351395575482	NA	NA	NA	NA
GCCGAGACTAGAGTCACATC	SNORA3B	NA	NA	2.95229705879894	0.0228138277765782	NA	NA	NA	NA
CTGTAAAGTGCTCTGGCATTGCCTGAGGAT	SNORA49	NA	NA	-3.88505671411675	0.0155899760544948	NA	NA	NA	NA
AAGCACTGCCTTTGAACCTGATG	SNORA50A	-3.42063253507092	0.0410861787434394	-3.07849156482688	0.0214020621005054	NA	NA	NA	NA
AAGCACTGCCTTTGAACCTGATGTGT	SNORA50A	-5.02183991113915	0.0405203768308841	-3.11729325858688	0.0459515453998083	NA	NA	NA	NA
AAGCACTGCCTTTGAACCTGATGTG	SNORA50A	NA	NA	-3.20226063525195	0.0266052700832379	NA	NA	NA	NA
GGGCATACTCGTAGACCTTGCCTGACTGTGCT	SNORA58	NA	NA	NA	NA	2.99716731379575	0.0273687856414699	NA	NA
GTGCACATTGTTAGAGCTTGGAGTTGAGGCTACT	SNORA62	NA	NA	3.64805609431117	0.00883731656392562	3.24387985103594	0.0300695106716199	NA	NA
AAAGCAGGATTCAGACTACA	SNORA63	NA	NA	-3.34851612451624	0.0115790815579829	NA	NA	NA	NA
ATGTGGATGACTCTGTGCCGAA	SNORA65	NA	NA	-3.27416752469901	0.0272972650510307	NA	NA	NA	NA
GTGCAAACTCGATCACTAGCTCTGCG	SNORA66	NA	NA	NA	NA	NA	NA	3.35471082520253	0.00602286578813165
AAGGGACCTTGGAGACAGGC	SNORA70	NA	NA	-4.27174599978391	0.0309615861017496	NA	NA	NA	NA
ATTGGAAGACACTCTGCGACAGTG	SNORA7A	-4.66246734933544	0.00382234916980737	NA	NA	NA	NA	NA	NA
GAAGACACTCTGCGACAGTG	SNORA7A	-5.30642755433018	0.021325534568115	NA	NA	NA	NA	NA	NA
GCGATTGGAAGACACTCTGCGACAGTA	SNORA7A	-7.00931693454886	0.000998245547901124	-2.65235898821968	0.0164249126765978	NA	NA	-3.58200128399015	0.00100395617867421
GCGATTGGAAGACACTCTGCGACAGTG	SNORA7A	-3.08279519108731	0.0218399844422027	NA	NA	NA	NA	NA	NA
GCTGGCGATTGGAAGACACTCTGCGACAGTG	SNORA7A	-6.90903245501009	0.00883235404367042	-7.5386692874852	0.000444093735786418	-3.51443167933589	0.0203986962975788	NA	NA
TCCGTAGCTGGCGATTGGAAGACACTCTGCGAC	SNORA7A	-6.34646876378123	0.0271376952583449	NA	NA	NA	NA	NA	NA
TGGAAGACACTCTGCGACAGTG	SNORA7A	-3.26011405190003	0.0330100140921457	-2.72681930978201	0.0332305440750282	NA	NA	NA	NA
TGGCGATTGGAAGACACTCTGCGACAGTG	SNORA7A	-6.86648996757949	0.0177670991571864	-5.55819481366811	0.00310145910548812	NA	NA	-2.61002864444602	0.0307062839055931
GTGGGCTGTGAGCACTGAAGGGGGTTGCACAGTG	SNORA80E	-6.86755291874658	0.00194332092284547	-6.49705377923575	0.000374341857626416	NA	NA	NA	NA
CTCTGTGATGGAGCCCATGCGTGTCATCTGAGC	SNORD10	-6.37030864938121	0.00264413176980242	-3.8552025865367	0.0109435448022766	NA	NA	NA	NA
AAGGATCAGTCTTTGTACTCTGAGA	SNORD10	NA	NA	-4.72991317420423	0.00484801548129202	NA	NA	NA	NA
CAGTCTTTGTACTCTGAGA	SNORD10	NA	NA	NA	NA	NA	NA	-4.20043270498232	0.000841114261073495
CTCTACTGAACTGCCATGAGGAAACTG	SNORD100	-3.37474539101908	0.0200975229218449	-4.06291905605001	0.00235317810104517	NA	NA	NA	NA
CTGCCATGAGGAAACTG	SNORD100	NA	NA	-6.62148327938779	0.00332590367987628	NA	NA	NA	NA
GTACATGATGACAACTGGCTCCCTCTACTGAAT	SNORD100	NA	NA	NA	NA	-2.46046635226806	0.0130902170553104	-2.90481723924946	0.00121322696333215
GTACATGATGACAACTGGCTCCCTCTACTGAAC	SNORD100	NA	NA	NA	NA	NA	NA	-2.44337285201021	0.00488757133336989
TGTACATGATGACAACTGGCTCCCTCTACTGAAC	SNORD100	NA	NA	NA	NA	NA	NA	-2.41761899477574	0.0208163855389864
TTTTATGAGTGAAACATAAGAGTCTGAC	SNORD101	-2.88854560267645	0.0130806066960859	-3.36427584856703	0.00210727539311145	NA	NA	NA	NA
CTTTATGAGTGAAACATAAGAGTCTGACA	SNORD101	NA	NA	-3.17214345730164	0.00970989616166337	NA	NA	NA	NA
CTTTTATGAGTGAAACATAAGAGTCTGACA	SNORD101	NA	NA	-3.41288593702813	0.00226812082164208	NA	NA	NA	NA
TTTTATGAGTGAAACATAAGAGTCTGACA	SNORD101	NA	NA	-2.82828711097578	0.00439640369937112	NA	NA	NA	NA
TTTTATGAGTGAAACATAAGAGTCTGACT	SNORD101	NA	NA	-3.23332511618875	0.0188632213899315	NA	NA	NA	NA
ACGGGTGATGCGAACTGGAGTCTGAGC	SNORD104	-3.58738360877038	0.000492732006183337	-3.79954952197703	0.000149485593107469	-2.74795982043933	0.0134160788278626	-3.26268016044452	0.0010254551126952
ACTGCTGACGCGGGTGATGCGAACTGGAGTCTG	SNORD104	-5.27438324156865	0.0106190745154325	-5.50004309926875	0.00161374150952527	NA	NA	NA	NA
AGACTGCTGACG	SNORD104	2.47193680469986	0.049233629164114	3.36418912755888	0.00457328935219315	NA	NA	NA	NA
AGCGGGTGATGCGAACTGGAGTCTGAGC	SNORD104	-2.94929182826465	0.0318685416615443	-2.89414323146118	0.0207932548886217	NA	NA	-4.00621721031738	0.00167020072166927
CCGGGTGATGCGAACTGGAGTCTGAGC	SNORD104	-3.17418566037474	0.0250794999198551	-3.23300976327597	0.0115279979168628	NA	NA	NA	NA
CGCAGGTGATGCGAACTGGAGTCTGAGC	SNORD104	-3.26838040612183	0.00108317914255055	-2.62630039942537	0.0044428913883992	-3.03880650246961	0.00141165626832287	-2.12814359812584	0.0199439763683342
CGCGGGAGATGCGAACTGGAGTCTGAGC	SNORD104	-3.08818577717025	0.0249524040096039	NA	NA	NA	NA	NA	NA
CGCGGGCGATGCGAACTGGAGTCTGAGC	SNORD104	-2.80058802414377	0.0050884804295398	-2.26085251493379	0.0207652984786069	-2.44325966406504	0.0188617772718779	-2.91605282573925	0.00167111334665949
CGCGGGTGACGCGAACTGGAGTCTGAGC	SNORD104	-2.84539636545196	0.00448545547692571	-2.30510244379024	0.0182951548991214	-2.47965146632494	0.0172823283800803	-3.13582775877213	0.000682660185648171
CGCGGGTGATACGAACTGGAGTCTGAGC	SNORD104	-2.64980930021789	0.0275279394484408	NA	NA	NA	NA	-2.28237765491381	0.0327942103566144
CGCGGGTGATGCGAACCGGAGTCTGAGC	SNORD104	-2.73631155009435	0.00567660436079386	-2.15364160698403	0.0276997117708381	-3.08485162918723	0.0015678623573069	-2.7488815336874	0.0028133778200628
CGCGGGTGATGCGAACGGGAGTCTGAGC	SNORD104	-4.16313013342615	0.00445096268890063	-4.71069789428618	0.000489743328976628	-3.57634484158429	0.00571706055053543	-4.21851811228748	0.000776119063542891
CGCGGGTGATGCGAACTGGAGTCCGAGC	SNORD104	-2.49292580468378	0.0160546179327681	-2.07100772992992	0.0407898087731351	-2.5506765035708	0.016130309190802	-2.53739163734318	0.00807944677800393
CGCGGGTGATGCGAACTGGAGTCTGAA	SNORD104	-4.0525427186548	0.00199783785036024	-3.45931590876754	0.00292674537284128	-3.89091010019299	0.00170375471922518	-3.04604254276818	0.00710512515624885
CGCGGGTGATGCGAACTGGAGTCTGAAC	SNORD104	-2.73640418055545	0.0216940240085989	-2.79613332222126	0.00993301043873046	NA	NA	-2.24914243950474	0.0332283849125094
CGCGGGTGATGCGAACTGGAGTCTGAG	SNORD104	-3.04131922316357	0.00587094821061968	NA	NA	-3.14562271766015	0.00613858801549477	-2.44037900380017	0.0215875315430879
CGCGGGTGATGCGAACTGGAGTCTGAGA	SNORD104	-3.04127151592574	0.00164679711243817	-2.74219398053617	0.00507957773038119	-2.83960250156645	0.00599802326378638	-3.45883158005661	0.000193176322700971
CGCGGGTGATGCGAACTGGAGTCTGAGC	SNORD104	-2.46095610690778	0.00680567257496514	-2.22990361716172	0.0173086401150864	-2.50396179838093	0.00993567650007768	-2.79023240706999	0.00138494037120407
CGCGGGTGATGCGAACTGGAGTCTGAGG	SNORD104	-4.48951695044151	0.000252829763027796	-2.48474308034609	0.0292315411426414	-2.79180076574722	0.022948712161047	-2.55354023507738	0.0209014591979953
CGCGGGTGATGCGAACTGGAGTCTGAGT	SNORD104	-3.12599174082874	0.000997759354131777	-2.87911649189676	0.00294070410108114	-2.93246256895311	0.00405380796760479	-3.64718005997153	6.92333876739681e-05
CGCGGGTGATGCGAACTGGAGTCTGATC	SNORD104	-5.36293970436328	0.00172422214901838	-3.82503227740275	0.00341530908751424	NA	NA	-3.23547860410411	0.0072306692825758
CGCGGGTGATGCGAACTGGAGTCTGGGC	SNORD104	-2.6094115678833	0.00874851701402584	-2.97064275144254	0.00176260270542183	-2.76169603788435	0.00659346568573733	-2.62217445150928	0.00504343154369708
CGCGGGTGATGCGAACTGGAGTCTGTGC	SNORD104	-2.40787898550087	0.0461379186461225	-2.4595413595058	0.0258091098762853	-3.25725849375958	0.00541849539981329	-2.72678953691026	0.0108877055874339
CGCGGGTGATGCGAACTGGGGTCTGAGC	SNORD104	-2.78999674919242	0.00890497881675038	NA	NA	-2.93587345879915	0.00674157979468093	-2.45920412311889	0.0142290844502675
CGCGGGTGATGCGAACTGGTGTCTGAGC	SNORD104	-3.39951266963694	0.0195413016883322	-3.71307136252364	0.0042777641999825	-3.81454277250697	0.00403918910607334	-2.80482324358628	0.0193141540830809
CGCGGGTGATGCGAGCTGGAGTCTGAGC	SNORD104	-2.49706493885486	0.0145334893187605	-2.30072210921388	0.0190851739745138	-2.56701970330165	0.013443587512392	-2.81965763806642	0.00254711086233254
CGCGGGTGATGCGGACTGGAGTCTGAGC	SNORD104	-2.18570775606249	0.0405203768308841	-2.57049101387453	0.0102133683104385	-2.82641349221466	0.00734535272431657	-2.63141123750588	0.00656646741319589
CGCGGGTGGTGCGAACTGGAGTCTGAGC	SNORD104	-2.68377126078387	0.00501200542874472	-2.78583710521752	0.00233114518205877	-2.91652032374983	0.00216462476669215	-2.63378014972883	0.00324710858533365
CTCGGGTGATGCGAACTGGAGTCTGAGC	SNORD104	-3.16466125047953	0.0180018588833555	-2.86193873447976	0.012145771031587	-2.68000903108095	0.0265652645173547	-2.41651376693443	0.024046768806988
CTGACGCGGGTGATGCGAACTGGAGTCTGAGC	SNORD104	-4.14028453285086	0.0387558769359911	NA	NA	-3.45733085239105	0.0291068284472648	NA	NA
GCAGGTGATGCGAACTGGAGTCTGAGC	SNORD104	-3.6189440320761	0.00108551256474637	-3.29628024320328	0.002294703143872	-2.34762681896789	0.0499561776005969	-2.86300511913448	0.00657259082795764
GCGAGTGATGCGAACTGGAGTCTGAGC	SNORD104	-3.10557024044884	0.00436579255642135	-3.80315575005118	0.000261454606631122	-2.44401385577681	0.0350015432797023	-2.90538882039776	0.00466197025884508
GCGGATGATGCGAACTGGAGTCTGAGC	SNORD104	-3.62244270472504	0.00147711886170112	-3.36861020185394	0.00172288598593928	NA	NA	-3.242465129218	0.00206406753157665
GCGGGAGATGCGAACTGGAGTCTGAGC	SNORD104	-2.80916387880575	0.0159814058740963	-3.01063277200255	0.00766715233462114	NA	NA	-3.55429233801167	0.00123857722692861
GCGGGCGATGCGAACTGGAGTCTGAGC	SNORD104	-3.21966931969975	0.00174903399797304	-3.02834125260874	0.00305503228744108	NA	NA	-3.13614428964215	0.00157273180577347
GCGGGGGATGCGAACTGGAGTCTGAGC	SNORD104	-3.45736087505483	0.00604379209194444	-3.37373288524877	0.00637836250033782	-3.2851711485511	0.012546194652221	-3.88028406969085	0.00138362706005165
GCGGGTGAAGCGAACTGGAGTCTGAGC	SNORD104	-3.40894444662489	0.00415962372812491	-3.33096235822993	0.00298861690876502	-3.25592530490671	0.00602067578761266	-3.66714889846256	0.000844845682771312
GCGGGTGACGCGAACTGGAGTCTGAGC	SNORD104	-3.52819258602475	0.00068478280450705	-3.13386183017478	0.00253951575076299	NA	NA	-2.87197827885273	0.00463296500504974
GCGGGTGAGGCGAACTGGAGTCTGAGC	SNORD104	-4.85222510233832	0.00335212190032084	NA	NA	-2.88765762608899	0.0291059950699307	-2.65954286514688	0.026155076938415
GCGGGTGATACGAACTGGAGTCTGAGC	SNORD104	-3.93261184810672	0.000210808362748695	-4.05534657435858	6.4167407589571e-05	NA	NA	-2.84165083955145	0.00485178618971329
GCGGGTGATGCAAACTGGAGTCTGAGC	SNORD104	-2.90768541306721	0.00653191016034798	-3.1531323066326	0.00221046031286678	NA	NA	-2.91430183689288	0.00375748497407207
GCGGGTGATGCGAAATGGAGTCTGAGC	SNORD104	-4.03098732784088	0.00574484937093314	-4.46890935356834	0.000943864076458912	-2.99416547585774	0.0291954184810188	-4.07299010795203	0.00187736728416437
GCGGGTGATGCGAACAGGAGTCTGAGC	SNORD104	-2.87483725410102	0.0110990923868505	-3.34632079338942	0.00254823578156784	NA	NA	-2.96355603027508	0.00586940489438484
GCGGGTGATGCGAACCGGAGTCTGAGC	SNORD104	-3.26809395666393	0.00155232119656498	-3.37175093269346	0.000898466429061494	NA	NA	-2.96722498616734	0.00295755644268719
GCGGGTGATGCGAACTAGAGTCTGAGC	SNORD104	-3.12727574234104	0.00478030143914677	-3.02824771184465	0.00460292848983192	-2.54511887974467	0.0297037698864734	-3.1152188338667	0.0027390082532017
GCGGGTGATGCGAACTGAAGTCTGAGC	SNORD104	-3.29480225120315	0.00602783328392866	-3.4938576193769	0.00238718002245386	NA	NA	-2.87100335732584	0.0100295611900699
GCGGGTGATGCGAACTGAGTCTGAGC	SNORD104	-3.71645700482455	0.0157473957577182	-3.86343694188237	0.00288629033608169	NA	NA	-3.620779519336	0.00518003408738528
GCGGGTGATGCGAACTGGAATCTGAGC	SNORD104	-2.89924944632336	0.00898603808137867	-3.29392028608622	0.00185718048023977	-3.09543888325372	0.00581027401043828	-2.96344634926474	0.00412242486818141
GCGGGTGATGCGAACTGGAGCCTGAGC	SNORD104	-3.36463837859172	0.00115118589949473	-2.96542758702661	0.00407934355597272	NA	NA	-2.78807468187229	0.00553742084716715
GCGGGTGATGCGAACTGGAGGCTGAGC	SNORD104	-4.17681613978292	0.00285540577200014	-4.40257505699354	0.000779398600881362	-3.80615439012119	0.00492162285773825	-3.31892801931504	0.00707741355035101
GCGGGTGATGCGAACTGGAGTATGAGC	SNORD104	-3.93950670313843	0.0157667664782353	-3.66542477950932	0.0109184446135596	NA	NA	-3.31127516722383	0.017108622597631
GCGGGTGATGCGAACTGGAGTCAGAGC	SNORD104	-3.26635783370638	0.00416777318781911	-2.6206866624126	0.0185369043945175	NA	NA	-2.57008346693845	0.0173548586927853
GCGGGTGATGCGAACTGGAGTCCGAGC	SNORD104	-3.49462677235496	0.000308236248462575	-3.43546631766273	0.000323918545003756	-2.44413010596867	0.02354391494362	-2.77551528960335	0.00356869019231264
GCGGGTGATGCGAACTGGAGTCGGAGC	SNORD104	-4.54269203398191	4.38202581495605e-05	-5.25618757427745	1.00794581830732e-06	-4.04037481242017	0.000242437068327612	-3.87611060961901	0.000244489847077171
GCGGGTGATGCGAACTGGAGTCTA	SNORD104	-2.74903245977887	0.0128496788687439	-3.82545818810877	0.000262978034374252	-2.7536018070291	0.0163763862498653	-3.80723799338294	0.000211177189039493
GCGGGTGATGCGAACTGGAGTCTAAGC	SNORD104	-3.34072811784605	0.007923600269347	-2.40900430287737	0.0416806444511985	NA	NA	-2.86658963768819	0.0129869492154994
GCGGGTGATGCGAACTGGAGTCTG	SNORD104	-2.27382204784574	0.0407681284902779	NA	NA	NA	NA	-2.85879837327972	0.00576135021252009
GCGGGTGATGCGAACTGGAGTCTGAA	SNORD104	-3.04048691069911	0.00913082128195509	-3.88982766644267	0.000470398508706352	-3.3276887541518	0.00468254460057592	-3.39669999688438	0.00172603804101129
GCGGGTGATGCGAACTGGAGTCTGAAC	SNORD104	-2.78001874952212	0.0140040935607849	-4.21270529767782	9.24405201117701e-05	NA	NA	-2.50111276362188	0.0187772285717839
GCGGGTGATGCGAACTGGAGTCTGACC	SNORD104	-2.9742815171363	0.0152533176645437	-4.24136322265408	0.000323254437920836	NA	NA	NA	NA
GCGGGTGATGCGAACTGGAGTCTGAG	SNORD104	-3.10383351176793	0.00144769546871876	-3.5862936509594	0.000159847016934577	-2.78493152589924	0.00778111758208568	-3.04429841603136	0.0012937234944251
GCGGGTGATGCGAACTGGAGTCTGAGA	SNORD104	-3.6571529025726	0.000217940214372273	-3.6840001307894	0.000220888893741767	-2.74365552825052	0.0134620037987582	-3.6699001025814	0.000175316926556046
GCGGGTGATGCGAACTGGAGTCTGAGC	SNORD104	-3.37435926056163	0.000330548630891874	-3.22596765059797	0.000751443452449262	-2.45645373795691	0.0221477555470977	-3.01029508771593	0.00137493159384063
GCGGGTGATGCGAACTGGAGTCTGAGCT	SNORD104	-2.61596196953791	0.00865416335295158	-2.52246936726236	0.00954350734751557	-2.39297008232502	0.0237106681585219	-2.34126280441057	0.0134837173839114
GCGGGTGATGCGAACTGGAGTCTGAGG	SNORD104	-3.71580891972525	0.00142100843345225	-3.89015538948499	0.00072319668940013	-2.97206117073405	0.0174388469419936	-2.77562717142224	0.0134796688633351
GCGGGTGATGCGAACTGGAGTCTGAGT	SNORD104	-3.91299977619512	7.4371220478725e-05	-3.90651421577152	9.04585663202407e-05	-2.96115088151663	0.00702477409717575	-3.99192376136518	4.41721869532051e-05
GCGGGTGATGCGAACTGGAGTCTGAT	SNORD104	-3.30787656403848	0.0244553662086564	-5.68240614871305	0.000164061760209105	-2.82013181155745	0.0211000833673918	-3.30042245756489	0.00484946067977484
GCGGGTGATGCGAACTGGAGTCTGATC	SNORD104	-4.0883753987017	0.00162018400129217	-4.68162570731565	0.000171432206375253	NA	NA	-4.14395441466567	0.000609605164014446
GCGGGTGATGCGAACTGGAGTCTGCGC	SNORD104	-2.59030077538261	0.0380478635451012	-3.65190475797335	0.00181566858602503	-2.53419314751155	0.0356886197795928	-2.69515509314901	0.0142094388294634
GCGGGTGATGCGAACTGGAGTCTGGGC	SNORD104	-3.57489845835151	0.000257206002200581	-3.29964813371282	0.00077835461962736	-2.40431607092581	0.029768608942611	-2.72765029322195	0.00502729277410055
GCGGGTGATGCGAACTGGAGTCTGTGC	SNORD104	-3.47109608021158	0.00374326414859814	-2.85182862956367	0.0132488304657803	NA	NA	-2.78230635360421	0.0125345986534383
GCGGGTGATGCGAACTGGAGTCTTAGC	SNORD104	-3.52372034240869	0.03703690218861	-2.82328511872125	0.0272413045569567	NA	NA	-2.83791310968668	0.032737582435878
GCGGGTGATGCGAACTGGAGTTTGAGC	SNORD104	-2.93728078994845	0.0113443153727045	-2.74011050360548	0.0131156771327627	NA	NA	-3.19259589672002	0.00299474716266425
GCGGGTGATGCGAACTGGATTCTGAGC	SNORD104	-4.40892844169831	0.00204119529851006	-5.20701212176528	0.00014292837793547	-4.68771708174958	0.000721449688785116	-4.62993395118186	0.000405294766237401
GCGGGTGATGCGAACTGGCGTCTGAGC	SNORD104	-4.76456936324954	0.00498983203944191	-3.36108036041553	0.0102922952493907	NA	NA	-2.81066271332567	0.0217665507120696
GCGGGTGATGCGAACTGGGGTCTGAGC	SNORD104	-3.12707340349199	0.00305197534808527	-3.3413065974921	0.00133532629736436	NA	NA	-2.99563772990781	0.00325158843189205
GCGGGTGATGCGAACTGGTGTCTGAGC	SNORD104	-3.61107687764494	0.00123889446238447	-3.04556102588201	0.00448080104458927	-3.05967737014422	0.0071823739541096	-2.95515995259572	0.00460345154021812
GCGGGTGATGCGAACTGTAGTCTGAGC	SNORD104	-3.81129956194916	0.00778724582662804	-4.10681710356581	0.00239848750995778	-2.78396196174608	0.0473086396563104	-4.50160813224287	0.000773601607789835
GCGGGTGATGCGAACTTGAGTCTGAGC	SNORD104	-3.51980000074322	0.00806045924693783	-3.64426938290077	0.00349217442367003	-3.35242178860482	0.0107334400824815	-4.0364424869486	0.00103397839680275
GCGGGTGATGCGAATTGGAGTCTGAGC	SNORD104	-4.21724762353908	8.97580096976927e-05	-3.37250016137107	0.00104658822572527	-2.45017499229336	0.0307680238907409	-2.92304858267574	0.00369246106195253
GCGGGTGATGCGACCTGGAGTCTGAGC	SNORD104	-4.57453497299844	0.0016752417231885	-4.18817630830627	0.00090658635721867	-3.78653200766133	0.00305918135257524	-3.37848787505945	0.00466203973841074
GCGGGTGATGCGAGCTGGAGTCTGAGC	SNORD104	-3.11483642378088	0.00339767207503703	-3.32037213890216	0.00143387294409728	NA	NA	-2.70327362415953	0.00832345417917849
GCGGGTGATGCGATCTGGAGTCTGAGC	SNORD104	-3.39316130521578	0.00977630184146935	NA	NA	NA	NA	-3.60527475427734	0.00326295705353375
GCGGGTGATGCGCACTGGAGTCTGAGC	SNORD104	-3.53417248949336	0.0423221072406298	-3.99479928095104	0.00811981770280692	NA	NA	NA	NA
GCGGGTGATGCGGACTGGAGTCTGAGC	SNORD104	-3.1034501130091	0.00245389667301427	-3.20740153555804	0.00150897537097116	-2.29305618401483	0.0445039720592987	-2.84662815225291	0.00409264409008815
GCGGGTGATGCGTACTGGAGTCTGAGC	SNORD104	-3.32433707186043	0.00441757091102291	-3.89364503799861	0.000481534558592233	-2.53231496998588	0.0346421686533286	-2.6138654265945	0.0152929985817467
GCGGGTGATGCTAACTGGAGTCTGAGC	SNORD104	-3.7289852462083	0.00792464732771322	NA	NA	-2.97651683524812	0.0306975606823538	-3.59952908177698	0.00445663498708456
GCGGGTGATGGGAACTGGAGTCTGAGC	SNORD104	-3.05389242604875	0.0256280630721163	NA	NA	NA	NA	-2.70286310002323	0.027871029136828
GCGGGTGATGTGAACTGGAGTCTGAGC	SNORD104	-3.77307802215662	0.000153520654243412	-3.25971794803083	0.000866907466161351	-2.46688205973508	0.0235676066558874	-2.78649492878104	0.00389502233059872
GCGGGTGATTCGAACTGGAGTCTGAGC	SNORD104	-4.37492034188897	0.00297601900501974	-3.84797499944521	0.00327669400854615	-2.69143637975455	0.0486598469672456	-3.54363677108504	0.00542058775978078
GCGGGTGCTGCGAACTGGAGTCTGAGC	SNORD104	-4.75554181698765	0.00582058451521284	-2.74630658131189	0.0338895656529217	-3.65655006188031	0.0113906807811742	-2.60960859511448	0.042466031617352
GCGGGTGGTGCGAACTGGAGTCTGAGC	SNORD104	-3.30529235066249	0.00154690614126608	-3.26839595507402	0.00162759331184248	-2.42495691854846	0.0360657993581441	-2.94586955224838	0.00367702196673512
GCGGGTGTTGCGAACTGGAGTCTGAGC	SNORD104	-4.53815469682182	1.64142445620399e-05	-3.6959762303991	0.000235255971944379	-2.81627949006537	0.00988612776963822	-3.24200979361522	0.00106171355004903
GCGGGTTATGCGAACTGGAGTCTGAGC	SNORD104	-6.22587453934124	0.000498884471604154	-4.64416996772313	0.000827858928874939	-3.88602639010448	0.00675076903309548	-4.41342916675141	0.00109158853317483
GCGGTTGATGCGAACTGGAGTCTGAGC	SNORD104	-5.72521275674507	0.000204462567461045	-5.23843141063039	0.000114725959123312	-4.52823995910486	0.000718914500971643	-4.26366707249002	0.000780837979501526
GCGTGTGATGCGAACTGGAGTCTGAGC	SNORD104	-3.17072814203145	0.0165370358726549	-3.28302648895935	0.00844132852042788	NA	NA	-3.50951393267285	0.00417612744411469
GCTGGTGATGCGAACTGGAGTCTGAGC	SNORD104	-3.79321600216016	0.00175566250656644	-3.20073077216317	0.00609237321787543	-4.15712745806535	0.000652988844321374	-4.0027404477427	0.000548837871209356
GGGGGTGATGCGAACTGGAGTCTGAGC	SNORD104	-3.51409113886776	0.001856943412591	-3.76221494485026	0.000431841017445812	-2.50498058100945	0.031767729329291	-3.05587161404019	0.00335443475272514
TCGGGTGATGCGAACTGGAGTCTGAGC	SNORD104	-3.91485476648142	0.00016555170565369	-3.27757869966517	0.000733088810345989	-2.27615607112308	0.0347383541657168	-2.5964466982828	0.00640157232940754
TGATGCGAACTGGAGTCTGAGC	SNORD104	-5.40695602914824	0.00116285502446708	NA	NA	-3.49778814138371	0.0162132769781408	NA	NA
TGATGCGAACTGGAGTCTGAGT	SNORD104	-6.96201041665829	0.0145316933121849	-2.76826531636375	0.0451030298766733	-5.11672758307588	0.00507489470624258	-2.94065530945621	0.031862690404382
TGCGGGTGATGCGAACTGGAGTCTGAGC	SNORD104	-4.33500829635851	1.19776259063408e-05	-2.70447357378236	0.00594441976441978	-3.06559438745962	0.00263792515891823	-3.07500694844869	0.00113771248300719
TGCTGACGCGGGTGATGCGAACTGGAGTCTGAGC	SNORD104	-3.25604040429839	0.0107261123606165	-3.84020182753998	0.00191220362316638	NA	NA	-2.33077251407826	0.0489990742030516
TGCTGACGCGGGTGATGCGAACTGGAGTCTGAGT	SNORD104	-3.48009635137467	0.0193059524903646	-5.83863731080426	0.000145517268771273	NA	NA	NA	NA
CACGGGTGATGCGAACTGGAGTCTGAGC	SNORD104	NA	NA	-2.34538152025061	0.038525150946295	NA	NA	-2.23980701189809	0.0465329145872687
CGCGGGTGATGCAAACTGGAGTCTGAGC	SNORD104	NA	NA	-2.50757375691729	0.0327141619608635	NA	NA	NA	NA
CGCGGGTGATGCGAACAGGAGTCTGAGC	SNORD104	NA	NA	-3.25105813751498	0.00283281156267437	-3.01653334063044	0.00839389980016868	-2.40508152816584	0.0213520489013937
CGCGGGTGATGCGAACTGGAGCCTGAGC	SNORD104	NA	NA	-2.27327330829198	0.0469591036341139	NA	NA	-2.41738682879701	0.0302113189733912
CGCGGGTGATGCGAACTGGAGTCTT	SNORD104	NA	NA	-3.36490489806973	0.0101826481689027	NA	NA	-3.98098017687512	0.00240849129963912
CGCGGGTGATGTGAACTGGAGTCTGAGC	SNORD104	NA	NA	-2.46329862727226	0.0244798835453833	-2.81960755400275	0.0158482581303544	-2.80478931763583	0.00823144407337204
CGCGGGTGTTGCGAACTGGAGTCTGAGC	SNORD104	NA	NA	-3.02618796225485	0.0111627324671949	NA	NA	-3.00047058048917	0.00912013275176327
CGCTGGTGATGCGAACTGGAGTCTGAGC	SNORD104	NA	NA	-3.05079105542029	0.0206898803054332	-4.45539542185114	0.00380016321516471	-3.45743740602768	0.00780476895945009
GACTGCTGACGCGGGTGATGCGAACTGGAGTCTG	SNORD104	NA	NA	-6.65978353056663	0.000112167396493752	NA	NA	-3.32552567059155	0.0173276497157178
GAGGGTGATGCGAACTGGAGTCTGAGC	SNORD104	NA	NA	-2.51680255213522	0.041577061176485	NA	NA	-2.56537666563185	0.033439453269702
GCGGGTAATGCGAACTGGAGTCTGAGC	SNORD104	NA	NA	-3.60257285382098	0.00116786622912238	NA	NA	-2.71798065696135	0.0110087962662465
GCGGGTGATGAGAACTGGAGTCTGAGC	SNORD104	NA	NA	-2.49207360695589	0.0336108260766374	NA	NA	-2.37632231671742	0.0396065449263266
GCGGGTGATGCGAACGGGAGTCTGAGC	SNORD104	NA	NA	-5.30922568699258	7.19365557906914e-05	-3.95053287533022	0.00419221952187684	-4.36147230199512	0.000722417681797706
GCGGGTGATGCGAACTCGAGTCTGAGC	SNORD104	NA	NA	-4.68323462852712	0.00283125490700836	-4.13245918115079	0.00868449521189081	-3.09502539842164	0.027312022424093
GCGGGTGATGCGAACTGCAGTCTGAGC	SNORD104	NA	NA	-3.40066041228803	0.0212564667307026	NA	NA	-2.93630032804995	0.0309463352803004
GCGGGTGATGCGAACTGGAGACTGAGC	SNORD104	NA	NA	-2.79456202797424	0.0135830930945348	NA	NA	-3.11827692943839	0.00483751326074666
GCGGGTGATGCGAACTGGAGTCTGA	SNORD104	NA	NA	-2.59092473049351	0.0311932648731581	-2.7038072992169	0.0385569716663967	-3.29588197021189	0.00494054584803713
GCGGGTGATGCGAACTGGAGTCTGAGCA	SNORD104	NA	NA	-2.30309808675769	0.0351309900084933	-3.28817105023538	0.00366131108728994	-2.69714456240959	0.00985524082757845
GCGGGTGATGCGAACTGGAGTCTT	SNORD104	NA	NA	-2.80378379398691	0.0347715273103534	NA	NA	-3.24755673212956	0.0151052432838404
GGCGGGTGATGCGAACTGGAGTCTGAGC	SNORD104	NA	NA	-2.27741507021459	0.03976463468479	-2.80343468619987	0.0215421649469319	-2.72727129419222	0.0140349998702557
GGTGATGCGAACTGGAGTCTGAGCC	SNORD104	NA	NA	-3.66463939038472	0.0171021476116051	NA	NA	NA	NA
GGTGATGCGAACTGGAGTCTGAGCT	SNORD104	NA	NA	-4.76024228330985	0.00461346030057667	NA	NA	-2.89459054503868	0.0330968636676644
GTGGGTGATGCGAACTGGAGTCTGAGC	SNORD104	NA	NA	-3.0456887796439	0.00572371696515033	NA	NA	-2.8576498807252	0.00754670391008987
ACGCGGGTGATGCGAACTGGAGTCTGAGC	SNORD104	NA	NA	NA	NA	-3.04194316629205	0.0183950510336684	NA	NA
CGCGAGTGATGCGAACTGGAGTCTGAGC	SNORD104	NA	NA	NA	NA	-3.29437584918089	0.0156160109026229	-3.26621017812275	0.00849970947529501
CGCGGGTGATGCGAACTAGAGTCTGAGC	SNORD104	NA	NA	NA	NA	-2.90123318770103	0.0348940474631405	NA	NA
CGCGGGTGATGCGAACTGGAGTCTA	SNORD104	NA	NA	NA	NA	-2.46254817436922	0.0392650694923669	-2.72164399540372	0.0112540717690921
CGCGGGTGATGCGAACTGGAGTCTG	SNORD104	NA	NA	NA	NA	-2.38022694850596	0.0265319978634679	-2.4306539196878	0.0110652819671546
CGGGTGATGCGAACTGGAGTCTGAGC	SNORD104	NA	NA	NA	NA	-2.10555460801241	0.0486723472761327	-2.29339538928371	0.0138923233242779
GCGGGTGATGCGAACTGGAGTCTGAGCG	SNORD104	NA	NA	NA	NA	-3.52551418931655	0.0337761197837384	NA	NA
GCTGACGCGGGTGATGCGAACTGGAGTCTGAGC	SNORD104	NA	NA	NA	NA	-4.00981528559104	0.00129233427936508	-3.3689216876663	0.00367217710432479
GCTGACGCGGGTGATGCGAACTGGAGTCTGAGT	SNORD104	NA	NA	NA	NA	-3.69870524743208	0.0150678155408526	-3.08261436448533	0.0212995948106189
CGCGGATGATGCGAACTGGAGTCTGAGC	SNORD104	NA	NA	NA	NA	NA	NA	-2.79916709467635	0.0222261322207899
CGCGGGTGATGCGAACTGGAGTCTGAGCA	SNORD104	NA	NA	NA	NA	NA	NA	-2.0362898511927	0.049485718530746
CGCGGGTGATGCGAACTGGAGTCTGAGCT	SNORD104	NA	NA	NA	NA	NA	NA	-2.24525366670805	0.035958573434059
CGCGGGTGATGCGAATTGGAGTCTGAGC	SNORD104	NA	NA	NA	NA	NA	NA	-2.78887450144323	0.0280619231970991
CGGGTGATGCGAACTGGAGTCTGAGT	SNORD104	NA	NA	NA	NA	NA	NA	-2.20402263079826	0.033450997950165
CGTGGGTGATGCGAACTGGAGTCTGAGC	SNORD104	NA	NA	NA	NA	NA	NA	-2.37750229381144	0.0335525017463565
GACGCGGGTGATGCGAACTGGAGTCTGAGC	SNORD104	NA	NA	NA	NA	NA	NA	-2.98154642127363	0.0173839949182665
GCGGTGATGCGAACTGGAGTCTGAGC	SNORD104	NA	NA	NA	NA	NA	NA	-2.63258445753082	0.0394425374334209
GGGTGATGCGAACTGGAGTCTGAGT	SNORD104	NA	NA	NA	NA	NA	NA	-2.5523388904439	0.0399657822104067
CTCTCATGATGAACACATATGCCTCTGAGT	SNORD105	-2.5974459129968	0.038179053331477	-3.06978555132134	0.00502080761501156	NA	NA	NA	NA
TCTCATGATGAACACATATGCCTCTGAGT	SNORD105	-3.16671968240707	0.0374084257461506	-4.15015886521749	0.00316988426104633	NA	NA	NA	NA
TCTCATGATGAACACATATGCCTCTGAGC	SNORD105	NA	NA	-2.94474390869578	0.0260706892826628	NA	NA	NA	NA
GCGGCTGATGAC	SNORD105B	NA	NA	2.99888680996157	0.0199815558863611	NA	NA	NA	NA
ATCACTGATGTCTCCATGTCTCTGAGC	SNORD110	-4.03342999528022	0.00265092660430875	NA	NA	NA	NA	NA	NA
ATCACTGATGTCTCCATGTCTCTGAGT	SNORD110	-7.73577321304877	0.00260462875421095	-2.85756141147104	0.0332359080410928	NA	NA	NA	NA
TTGCAGTGATGACTTGCGAATC	SNORD110	-3.87041629838216	0.00719658710366654	-4.33141474905372	0.00175729141386817	NA	NA	NA	NA
TTGCAGTGATGACTTGCGAATT	SNORD110	-5.64867038801257	0.00737602294862403	-4.25373576412678	0.00540099949289948	NA	NA	NA	NA
ATTCTTGAAGAAAATTTTTGTGTGTCTGATT	SNORD111B	-2.73032408536662	0.0354256895565022	NA	NA	NA	NA	NA	NA
GAACATGATGATTGGAGATGCATGA	SNORD118	-9.726280704788	7.10257459267518e-06	-6.0798624450093	1.43793302712457e-05	NA	NA	NA	NA
GAACATGATGATTGGAGATGCATGAA	SNORD118	-5.87138047181783	2.89967599637448e-07	-5.85602386317808	9.10025290876126e-08	NA	NA	NA	NA
GAACATGATGATTGGAGATGCATGAAA	SNORD118	-5.47705433232424	1.83389561017472e-05	-4.59550172837257	0.000184871849186987	NA	NA	NA	NA
GAACATGATGATTGGAGATGTATGAAA	SNORD118	-4.39025859325699	9.16815269190113e-05	-6.26524264188943	1.21812541016864e-07	NA	NA	NA	NA
GAACATGATGATTGGAGATGTATGAA	SNORD118	NA	NA	-4.14124138129108	0.0159106494941351	NA	NA	NA	NA
GTATGTGTGGACAGCACTGAGACTGAGC	SNORD121B	-3.61792661922974	0.00940303343340692	-3.83811407243916	0.00176074528835342	NA	NA	NA	NA
GTATGTGTGGACAGCACTGAGACTGAGT	SNORD121B	-3.74316276891543	0.00610094126996736	NA	NA	NA	NA	NA	NA
GTATGTGTGGACAGCACTGAGACTGAGTC	SNORD121B	-3.39991590531865	0.0131618318982071	-2.78762311036707	0.0183024014785612	NA	NA	NA	NA
GTATGTGTGGACAGCACTGAGACTGAGTCT	SNORD121B	-7.15629585002653	0.00257989230823994	-3.14400148452948	0.0132488304657803	NA	NA	NA	NA
GTATGTGTGGACAGCACTGAGACTGAGTCTT	SNORD121B	-4.46402411984915	0.0406642979792114	NA	NA	NA	NA	NA	NA
TGTATGTGTGGACAGCACTGAGACTGAG	SNORD121B	-2.6982962762924	0.0272098450275017	-2.50567922342207	0.0261621418102847	NA	NA	NA	NA
TGTATGTGTGGACAGCACTGAGACTGAGC	SNORD121B	-3.52458802947507	0.00752618155567612	NA	NA	NA	NA	NA	NA
TGTATGTGTGGACAGCACTGAGACTGAGT	SNORD121B	-3.78459623520386	0.00266808569600085	NA	NA	NA	NA	NA	NA
TGTATGTGTGGACAGCACTGAGACTGAGTC	SNORD121B	-4.66324883045534	0.00552997936532486	NA	NA	NA	NA	NA	NA
TGTATGTGTGGACAGCACTGAGACTGAGTCT	SNORD121B	-4.4244089826537	0.0100196966510573	NA	NA	NA	NA	NA	NA
TGTATGTGTGGACAGCACTGAGACTG	SNORD121B	NA	NA	-3.42201730481608	0.00484303218726214	NA	NA	NA	NA
TGTATGTGTGGACAGCACTGAGACTGAGA	SNORD121B	NA	NA	-3.14717229858688	0.0161641462739274	NA	NA	NA	NA
GAAAATGATGAATTCTGGGGCGCTGATA	SNORD123	-4.40902168999456	0.00967578730278244	-4.08366619757906	0.00239593130865387	-3.68926249330289	0.00655066024863195	NA	NA
GAAAATGATGAATTCTGGGGCGCTGATC	SNORD123	-3.74712271727582	0.000293913736107621	-3.63819294918682	0.000231724767811999	-2.93736904600981	0.00584878536650626	-2.75511829802847	0.00485178618971329
GAAAATGATGAATTCTGGGGCGCTGATT	SNORD123	-3.26509775933246	0.000569123138570927	-3.9121371283704	1.80049177917345e-05	-2.83744564681863	0.00536808023666124	-2.45321496337619	0.00964654214673888
TGAAAATGATGAATTCTGGGGCGCTGATC	SNORD123	-3.93273385532273	0.000759554190073083	-4.09395876792277	0.000199773404453044	-2.80593599015148	0.0177062366685049	-2.64360982796949	0.0129102267729525
TGAAAATGATGAATTCTGGGGCGCTGATT	SNORD123	-3.77841513214038	0.00115375245166101	-4.04784625126069	0.000364407337940641	NA	NA	NA	NA
GAAAATGATGAATTCTGGGGCGCTGAT	SNORD123	NA	NA	NA	NA	NA	NA	-3.48450149733284	0.0234027813711519
GAAAATGATGAATTCTGGGGCGT	SNORD123	NA	NA	NA	NA	NA	NA	-4.49387695249156	0.0111289106177687
CCTCCTGATGATTCTTCTTCCTGAGC	SNORD125	-6.01625984529835	0.00016199755648082	-4.57903895271965	0.000381204388929566	NA	NA	NA	NA
CCTCCTGATGATTCTTCTTTCTGAGC	SNORD125	-5.80356522733106	7.56305858105423e-05	-7.33969024177602	3.9008630132818e-07	NA	NA	NA	NA
GTAAATGACGACTTCACTTTTTTCCCCATC	SNORD12C	-3.12409546665258	0.0166681054888686	-2.3445277752772	0.0361376420542691	NA	NA	NA	NA
GTAAATGATGACTTCACCTTTTTCCCCATC	SNORD12C	-3.06950439279109	0.0079281544656932	-4.17675303897278	0.000185963339457402	NA	NA	NA	NA
GTAAATGATGACTTCACTTTTTCCCCCATC	SNORD12C	-2.69013047078382	0.0348678560497981	-2.23528359611859	0.0399097332752398	NA	NA	NA	NA
GTAAATGATGACTTCACTTTTTTCCCCATA	SNORD12C	-2.59437779983485	0.00119211399185729	-3.0976725471046	3.02842601893958e-05	NA	NA	-1.83147030429502	0.0262245281209626
GTAAATGATGACTTCACTTTTTTCCCCATC	SNORD12C	-2.16576953853158	0.0156805868230586	-2.46300185022713	0.00416627730211034	NA	NA	NA	NA
GTAAATGATGACTTCACTTTTTTCCCCATT	SNORD12C	-3.42869098129406	3.47916073758314e-07	-3.44212571317573	1.22794667056025e-07	-1.97724428406535	0.0174240989265349	-2.2582508697086	0.00164802986221992
GTAAATGATGACTTCACTTTTTTTCCCCATC	SNORD12C	-4.39390693327574	2.32262412789651e-05	-3.21950400136132	0.00161260122979319	NA	NA	NA	NA
GTAAATGATGACTTCATTTTTTTCCCCATC	SNORD12C	-3.19881887370413	0.00537736311355871	-3.46808955060472	0.000991653209391326	NA	NA	-2.09230110925711	0.0379083134623988
GTAAATGATGGCTTCACTTTTTTCCCCATC	SNORD12C	-3.03184113633306	0.0161358412851659	-3.17964307598535	0.00455290082670745	NA	NA	NA	NA
TGTAAATGATGACTTCACTTTTTTCCCCATA	SNORD12C	-2.74270181033505	0.010229698653055	-3.5877562908418	0.000314431136444017	NA	NA	NA	NA
TGTAAATGATGACTTCACTTTTTTCCCCATT	SNORD12C	-2.81453475233299	0.00116285502446708	-2.8500179898193	0.000536607146223599	NA	NA	-2.33961752571391	0.00454700375025296
TGTAAATGATGACTTCACTTTTTTTCCCCATC	SNORD12C	-3.38841751053228	0.013782697293248	-4.46971779186128	0.00065176703266916	NA	NA	-2.2423078882361	0.045075027993528
ATAAATGATGACTTCACTTTTTTCCCCATC	SNORD12C	NA	NA	-4.00677863476274	0.00311634532104427	NA	NA	NA	NA
GTAAACGATGACTTCACTTTTTTCCCCATC	SNORD12C	NA	NA	-2.51553495850978	0.0336166435273286	NA	NA	NA	NA
GTAAATGATGACCTCACTTTTTTCCCCATC	SNORD12C	NA	NA	-2.49532401227973	0.0139606879742141	NA	NA	NA	NA
GTAAATGATGACTTCACTTCTTTCCCCATC	SNORD12C	NA	NA	-3.18194565227754	0.00632016142961636	NA	NA	NA	NA
GTAAATGATGACTTCACTTTCTTCCCCATC	SNORD12C	NA	NA	-2.25997767402601	0.0399359980714492	NA	NA	NA	NA
GTAAATGATGACTTCACTTTTTTCCCCACC	SNORD12C	NA	NA	-2.58490742517346	0.0195499406040286	NA	NA	NA	NA
GTAAATGATGACTTCGCTTTTTTCCCCATC	SNORD12C	NA	NA	-2.7140578634703	0.0225334487412672	NA	NA	NA	NA
GTAAATGGTGACTTCACTTTTTTCCCCATC	SNORD12C	NA	NA	-3.21594649297113	0.00192805419690482	NA	NA	NA	NA
GTGAATGATGACTTCACTTTTTTCCCCATC	SNORD12C	NA	NA	-3.58209073090017	0.0032207607170112	NA	NA	NA	NA
TGTAAATGATGACTTCACTTTTTTCCCCATC	SNORD12C	NA	NA	-1.9438813227942	0.0422644243406201	NA	NA	NA	NA
CCTTCGATGAAGAGATGATGACGAGTCTGACT	SNORD15A	-4.04264067501407	0.00216942138967845	-2.42717686979924	0.0408169002619154	NA	NA	NA	NA
CTTCGATGAAGAGATGATGACGAGTCTGA	SNORD15A	-8.8985448727833	4.03933644094723e-08	-6.65645178148318	1.33295415703923e-07	NA	NA	NA	NA
CTTCGATGAAGAGATGATGACGAGTCTGAC	SNORD15A	-4.12246583587307	0.00356090055303835	-3.94674989271264	0.00248321781707594	NA	NA	NA	NA
CTTCGATGAAGAGATGATGACGAGTCTGACA	SNORD15A	-4.56661895744469	1.39157361491237e-07	-3.26617229744711	0.000108368819428586	-2.15200754458112	0.0293610863527082	NA	NA
CTTCGATGAAGAGATGATGACGAGTCTGACC	SNORD15A	-4.19070571915846	6.90389114142486e-07	-3.79056906148843	4.21290383626865e-06	NA	NA	NA	NA
CTTCGATGAAGAGATGATGACGAGTCTGACG	SNORD15A	-4.59091919826563	0.00065291831130036	NA	NA	NA	NA	NA	NA
CTTCGATGAAGAGATGATGACGAGTCTGACT	SNORD15A	-3.62997624682275	2.17217918234614e-05	-3.30660138899616	0.000148293252453706	NA	NA	NA	NA
CTTCGATGAAGAGATGATGACGAGTCTGACTTG	SNORD15A	-5.15196198671193	0.000470536289655925	NA	NA	NA	NA	NA	NA
CTTCGATGAAGAGATGATGACGAGTCTGAT	SNORD15A	-5.27391929368552	0.00250789525994308	-7.90719300994637	2.0558938316307e-05	NA	NA	NA	NA
CTTCGATGAAGAGATGATGACGAGTCTGGCT	SNORD15A	-5.66115446329628	0.00219714425654262	-4.70731445781046	0.000840926520218394	NA	NA	NA	NA
CTTCGATGAAGAGATGATGGCGAGTCTGACT	SNORD15A	-3.0179827882527	0.0364105081882642	-3.80016456346805	0.0035325981149477	NA	NA	NA	NA
CTTCGATGAAGAGATGGTGACGAGTCTGACT	SNORD15A	-3.19242950160087	0.0297517923408485	-3.58931160885017	0.00494639381613478	NA	NA	NA	NA
CTTCGATGAAGGGATGATGACGAGTCTGACT	SNORD15A	-3.22627355167193	0.0273902893514655	-3.02078703568684	0.0140074030213092	NA	NA	NA	NA
CTTCGATGAGGAGATGATGACGAGTCTGACT	SNORD15A	-3.67195179867185	0.00575717943493523	-3.92689175439239	0.000991178188417174	NA	NA	NA	NA
CTTCGATGGAGAGATGATGACGAGTCTGACT	SNORD15A	-2.97083096496682	0.0360459312122103	-2.36351760174285	0.0412191366401124	NA	NA	NA	NA
CTTCGGTGAAGAGATGATGACGAGTCTGACT	SNORD15A	-4.20104379691828	0.0106610083334627	-2.49982077413008	0.0347961961020194	NA	NA	NA	NA
TAAAGATGACTTAGAGGCATTTGTCTGAGAAG	SNORD15A	-3.12403599014163	0.0219936560349327	NA	NA	NA	NA	NA	NA
TTCGATGAAGAGATGATGACGAGTCTGACA	SNORD15A	-3.58269603147726	0.000148058771631701	-3.26725631248883	0.000265052999004656	NA	NA	NA	NA
TTCGATGAAGAGATGATGACGAGTCTGACC	SNORD15A	-3.17463781633824	0.000490509573377369	-4.21077410633749	6.90192004611282e-07	NA	NA	NA	NA
TTTCGATGAAGAGATGATGACGAGTCTGACT	SNORD15A	-3.94840185030838	0.0293024977027151	-6.5167131866685	0.000420805588133269	NA	NA	NA	NA
CTTCGATGAAGAGATGATGA	SNORD15A	NA	NA	-3.71805468267328	0.0151148914575001	NA	NA	NA	NA
CTTCGATGAAGAGATGATGACGAGTCCGACT	SNORD15A	NA	NA	-2.8253065011709	0.0170533910142583	NA	NA	NA	NA
CTTCGATGAAGAGGTGATGACGAGTCTGACT	SNORD15A	NA	NA	-3.20453800270588	0.0070221625398232	NA	NA	NA	NA
TTCGATGAAGAGATGATGACGAGTCTGACT	SNORD15A	NA	NA	-3.2240672939565	0.00290903081688292	NA	NA	NA	NA
AAAGATGAGTGGTGAAAATCTGATC	SNORD17	-4.35072718963286	0.0106231394423644	NA	NA	-3.31102605749809	0.0293818669244464	-3.74955082438991	0.00711613708909078
AAGATGAGTGGTGAAAATCTGATC	SNORD17	-9.54045983415997	3.14469727196758e-06	-6.03985365231807	4.92958783698382e-06	-4.55035774174672	0.000180890566905894	-3.16526802465148	0.00478525933057992
ACAAAGATGAGTGGTGAAAATCTGATC	SNORD17	-4.42512577977509	0.0196607084019086	NA	NA	NA	NA	NA	NA
ACACAAAGATGAGTGGTGAAAATCTGATC	SNORD17	-2.78363691988	0.0209721918983007	-4.14987273911361	0.00190399722192954	NA	NA	NA	NA
CACAAAGATGAGTGGTGAAAATCCGATC	SNORD17	-2.82555504438702	0.0319334623674212	-4.57285889893995	0.000379024109555041	NA	NA	NA	NA
CACAAAGATGAGTGGTGAAAATCTGATA	SNORD17	-3.71783264492658	0.000391954362169908	-3.46119004523367	0.000409332189480556	NA	NA	NA	NA
CACAAAGATGAGTGGTGAAAATCTGATC	SNORD17	-4.10129198780994	1.4985691464688e-06	-2.81560070709769	0.00199066765974967	NA	NA	NA	NA
CACAAAGATGAGTGGTGAAAATCTGATT	SNORD17	-4.00733698590346	3.14889964969637e-05	-3.27067014358944	0.000547912439037763	NA	NA	NA	NA
CACAAAGATGAGTGGTGAGAATCTGATC	SNORD17	-4.629681025253	0.0141409377569601	-7.23675346187152	0.000243707317589042	NA	NA	NA	NA
CACAAAGATGAGTGGTGGAAATCTGATC	SNORD17	-6.63973560093637	0.00391174989826124	-3.00213386342234	0.0132610015445219	NA	NA	NA	NA
CACGAAGATGAGTGGTGAAAATCTGATC	SNORD17	-4.17116552571614	0.0345507122318123	-3.18866083024868	0.0159601082959679	NA	NA	NA	NA
CCACAAAGATGAGTGGTGAAAATCTGATC	SNORD17	-3.880741230654	0.000689083571433829	-4.74830400179466	1.32038906925063e-05	NA	NA	NA	NA
CGCAAAGATGAGTGGTGAAAATCTGATC	SNORD17	-3.44076206031426	0.0299734249487974	-2.83496633184407	0.0159771608983694	NA	NA	NA	NA
GAGTGGTGAAAATCTGATC	SNORD17	-4.37816213930514	0.0126849193520783	-2.65528675955328	0.0365490186930511	-3.64778429507486	0.0112093656859114	NA	NA
GATGAGTGGTGAAAATCTGATC	SNORD17	-7.65906857471565	0.0120296883081348	-8.39541216486606	0.0011548567136934	NA	NA	NA	NA
TCACAAAGACGAGTGGTGAAAATCTGATC	SNORD17	-2.99176459783386	0.0124298801273373	-3.34447019802958	0.00213610139346416	NA	NA	NA	NA
TCACAAAGATGAGCGGTGAAAATCTGATC	SNORD17	-4.09485643077865	0.00130664538135431	-4.08599349551182	0.000299054362787441	NA	NA	NA	NA
TCACAAAGATGAGTAGTGAAAATCTGATC	SNORD17	-4.32654699732149	0.030033571444927	NA	NA	NA	NA	NA	NA
TCACAAAGATGAGTGGCGAAAATCTGATC	SNORD17	-3.54829266505286	0.00243303662822506	-3.51991063150385	0.000793141891545619	NA	NA	NA	NA
TCACAAAGATGAGTGGTGAAAATCAGATC	SNORD17	-6.62966537886672	0.00427478339743974	-3.23491650978387	0.00927398308625637	NA	NA	NA	NA
TCACAAAGATGAGTGGTGAAAATCTGACC	SNORD17	-4.2787254308562	0.00100651300289397	-4.09047712645303	0.00032872425812805	NA	NA	NA	NA
TCACAAAGATGAGTGGTGAAAATCTGAT	SNORD17	-3.13546776149988	0.0194663771949588	-3.99194354787938	0.0031688635223942	NA	NA	NA	NA
TCACAAAGATGAGTGGTGAAAATCTGATA	SNORD17	-3.06532666372529	0.000794762265175863	-4.4113299132759	1.84511508910229e-07	NA	NA	NA	NA
TCACAAAGATGAGTGGTGAAAATCTGATC	SNORD17	-3.08791577876453	8.3212867064063e-05	-3.79610078117853	3.66558014375779e-07	NA	NA	NA	NA
TCACAAAGATGAGTGGTGAAAATCTGATT	SNORD17	-3.99015256043898	1.51477440136898e-07	-4.15073235074988	1.17548606745678e-08	NA	NA	NA	NA
TCACAAAGATGAGTGGTGAAAATCTGGTC	SNORD17	-3.68541834510975	0.00151288149763583	-4.60861483239454	2.94319098985539e-05	NA	NA	NA	NA
TCACAAAGATGAGTGGTGAAAGTCTGATC	SNORD17	-4.43749305148107	0.000519951507538276	-4.34754231522753	0.00012243051322199	NA	NA	NA	NA
TCACAAAGATGAGTGGTGAAATCTGATC	SNORD17	-4.07336964156174	0.0114695086079971	-5.57725807662727	0.000211975366595536	NA	NA	NA	NA
TCACAAAGATGAGTGGTGAAGATCTGATC	SNORD17	-3.58775686359848	0.00147698071975368	-3.64411091323998	0.00071808435114869	NA	NA	NA	NA
TCACAAAGATGAGTGGTGAGAATCTGATC	SNORD17	-3.22741821907216	0.00130556631839227	-3.12757017197281	0.000702156825013485	NA	NA	NA	NA
TCACAAAGATGAGTGGTGGAAATCTGATC	SNORD17	-3.2866225277836	0.00384510761770524	-4.08486754821528	0.000143403598806622	NA	NA	NA	NA
TCACAAAGATGGGTGGTGAAAATCTGATC	SNORD17	-3.08664911157007	0.00414802925005621	-4.71726693492215	7.85006136367541e-06	NA	NA	NA	NA
TCACAAAGGTGAGTGGTGAAAATCTGATC	SNORD17	-4.16928823569555	0.000181109787269044	-3.78610767394909	0.000167341694280876	NA	NA	NA	NA
TCACAAGGATGAGTGGTGAAAATCTGATC	SNORD17	-2.96568512793077	0.00489924210384186	-3.48192844903445	0.000498722266747048	NA	NA	NA	NA
TCACAGAGATGAGTGGTGAAAATCTGATC	SNORD17	-4.32457509494261	0.00119898698622191	-4.01098782869372	0.000537534795636388	NA	NA	NA	NA
TCACGAAGATGAGTGGTGAAAATCTGATC	SNORD17	-3.14498749630897	0.00258542295969688	-3.25158052616497	0.000685733095757988	NA	NA	NA	NA
TCGCAAAGATGAGTGGTGAAAATCTGATC	SNORD17	-3.33997701779817	0.00236051370498794	-3.55959850953607	0.000423841482036045	NA	NA	NA	NA
TCTCAAAGATGAGTGGTGAAAATCTGATC	SNORD17	-4.3767812403379	0.0216204881404487	-2.62836365995292	0.0379230786764777	NA	NA	NA	NA
TGAGTGGTGAAAATCTGATC	SNORD17	-4.63675245687269	0.0202420427960811	-4.72523571818434	0.00750287896817681	NA	NA	NA	NA
ATGAGTGGTGAAAATCTGATC	SNORD17	NA	NA	-2.68482662276671	0.0341306691091852	-3.23431047953233	0.0209381811328296	NA	NA
CAAAGATGAGTGGTGAAAATCTGATC	SNORD17	NA	NA	-5.59482234608762	0.000565981232075747	NA	NA	NA	NA
CACAAAGATGAGTGGTGAAAATCTGAT	SNORD17	NA	NA	-3.9083554133504	0.0285684150663483	NA	NA	NA	NA
CTCACAAAGATGAGTGGTGAAAATCTGATC	SNORD17	NA	NA	-3.00446551099392	0.00256467448379481	NA	NA	NA	NA
CTCACAAAGATGAGTGGTGAAAATCTGATT	SNORD17	NA	NA	-3.12676976968074	0.00366900073573422	NA	NA	NA	NA
TCACAAAGATGAGTGGTGAAAACCTGATC	SNORD17	NA	NA	-4.25785873687804	0.000459996406684844	NA	NA	NA	NA
TCACAAAGATGAGTGGTGAAAATCCGATC	SNORD17	NA	NA	-3.97762539634784	0.000477604673362061	NA	NA	NA	NA
TCACAAAGATGAGTGGTGAAAATCTGACT	SNORD17	NA	NA	-4.02178149710304	0.00470716828516712	NA	NA	NA	NA
TGAAATGATGATTCAGTTTATCCATTCGCTGAGT	SNORD17	NA	NA	-5.26542188451526	0.00441861008434009	NA	NA	NA	NA
ACATGATTTTCTCGGATGTTCTGATG	SNORD18A	-4.16737839144741	0.0063676197000321	-5.06290165171951	0.000510561024650079	NA	NA	NA	NA
CATGATTTTCTCGGATGTTCTGATG	SNORD18A	-4.00344088207848	0.0276324689138042	NA	NA	NA	NA	NA	NA
CCACATGATTTTCTCGGATGTTCTGATG	SNORD18A	-2.82178498931722	0.0137988952093757	-2.147769655439	0.0397009649891615	NA	NA	NA	NA
TTTTCTCGGATGTTCTGATG	SNORD18A	-3.8214752157122	0.00518326949811304	NA	NA	-2.57315718784053	0.0426328188714825	NA	NA
CACATGATTTTCTCGGATGTTCTGATG	SNORD18A	NA	NA	-6.01920253221627	2.81447646235667e-06	NA	NA	NA	NA
GATTTTCTCGGATGTTCTGATA	SNORD18A	NA	NA	-4.69496076986742	0.00180274427198509	NA	NA	NA	NA
GATTTTCTCGGATGTTCTGATG	SNORD18A	NA	NA	-4.13910220685828	0.00148873155871761	NA	NA	NA	NA
GATTTTGTGGAAGTTCTGATT	SNORD18C	-3.32022639753416	0.0405980225355832	NA	NA	NA	NA	NA	NA
TTTTGTGGAAGTTCTGATT	SNORD18C	-7.50966808601943	0.00488937284338752	-3.68685186461404	0.0125301331961629	NA	NA	NA	NA
AATGATTTTGTGGAAGTTCTGATT	SNORD18C	NA	NA	-2.94742432657025	0.045996932909241	NA	NA	NA	NA
TGAAGTGAAGACACTGAGATCCAACTCTGATC	SNORD19C	-3.78214165314101	0.0151163169518714	-2.54592715164867	0.0305344327777073	NA	NA	NA	NA
TTGAAGTGAAGACACTGAGATCCAACTCTGAT	SNORD19C	-7.59866515135587	0.00113635616478074	-6.00917239333859	0.000103004282213376	NA	NA	NA	NA
TTGAAGTGAAGACACTGAGATCCAACTCTGATA	SNORD19C	-3.30739660649274	0.0032479157323752	-3.29748915869575	0.000942595402196434	NA	NA	NA	NA
TTGAAGTGAAGACACTGAGATCCAACTCTGATC	SNORD19C	-2.23106900235954	0.0201094445280614	-2.05620028214386	0.0296827394500866	NA	NA	NA	NA
TTGAAGTGAAGACACTGAGATCCAACTCTGATT	SNORD19C	-2.69214682173046	0.027192925846104	-2.26057421939851	0.0400061055759618	NA	NA	NA	NA
ATTCTGTGTGGAATTTGAATATCTGAAA	SNORD1B	-3.78045724285379	0.000128856787894532	-3.47532087658671	0.000200895772927584	NA	NA	NA	NA
CTTCTGTGTGGAATTTGAATATCTGAAA	SNORD1B	-4.15291392716817	4.34793071905219e-07	-3.72514266035027	4.19467730903221e-06	NA	NA	NA	NA
GTTCTGTGTGGAATTTGAATATCTGAAA	SNORD1B	-4.0461572037686	0.000124396311058724	-3.68254918360943	0.000135095784724064	NA	NA	NA	NA
TATCTGTGTGGAATTTGAATATCTGAAA	SNORD1B	-4.74524932381151	5.06307855926351e-06	-3.62801097084709	0.000107675631047733	NA	NA	NA	NA
TCTCTGTGTGGAATTTGAATATCTGAAA	SNORD1B	-3.85836434001496	5.51829747345044e-06	-3.36341530848559	6.90943867748708e-05	NA	NA	NA	NA
TGTCTGTGTGGAATTTGAATATCTGAAA	SNORD1B	-3.35979311662759	0.00211319185098476	-3.20438770621598	0.001236921659224	NA	NA	NA	NA
TTACTGTGTGGAATTTGAATATCTGAAA	SNORD1B	-3.96381567601812	0.000268376835219262	-2.73467948509637	0.00603259560744084	NA	NA	NA	NA
TTCCTGTGTGGAATTTGAATATCTGAAA	SNORD1B	-3.94287614801024	1.27821416859251e-06	-3.60746398225415	5.3275250484113e-06	NA	NA	NA	NA
TTCTGTGTGGAATTTGAATATCTGAA	SNORD1B	-3.86014645828952	0.00994190017045799	NA	NA	NA	NA	NA	NA
TTGCTGTGTGGAATTTGAATATCTGAAA	SNORD1B	-5.03134180550031	0.00148374442591113	-2.70312097377707	0.0180706255310097	NA	NA	NA	NA
TTTATGTGTGGAATTTGAATATCTGAAA	SNORD1B	-4.0913053711272	0.00412861351982753	-2.82726435754138	0.0163077714782363	NA	NA	NA	NA
TTTCAGTGTGGAATTTGAATATCTGAAA	SNORD1B	-4.22838139980912	2.83338090268409e-05	-3.02608743001272	0.00112028497395447	NA	NA	NA	NA
TTTCCGTGTGGAATTTGAATATCTGAAA	SNORD1B	-4.10380060035166	1.95267448331522e-05	-3.41535607183183	0.000317852352313822	NA	NA	NA	NA
TTTCGGTGTGGAATTTGAATATCTGAAA	SNORD1B	-3.42724373285659	0.00564924141048768	-3.16522527097178	0.00430207304885247	NA	NA	NA	NA
TTTCTATGTGGAATTTGAATATCTGAAA	SNORD1B	-3.82574277111676	0.000675211242784888	-3.69716182212855	0.000348662658172449	NA	NA	NA	NA
TTTCTCTGTGGAATTTGAATATCTGAAA	SNORD1B	-4.38012090573801	0.00393429037488036	-7.64098762446961	1.41214602930952e-05	NA	NA	NA	NA
TTTCTGAGTGGAATTTGAATATCTGAAA	SNORD1B	-3.01171291468414	0.0045818571223809	NA	NA	NA	NA	NA	NA
TTTCTGCGTGGAATTTGAATATCTGAAA	SNORD1B	-3.82923449277082	3.54343201114631e-06	-3.30109707538974	5.72249933432008e-05	NA	NA	NA	NA
TTTCTGGGTGGAATTTGAATATCTGAAA	SNORD1B	-3.22799650192185	0.00177787301382988	-3.13308653073625	0.00090057640535514	NA	NA	NA	NA
TTTCTGTATGGAATTTGAATATCTGAAA	SNORD1B	-4.30096942764458	6.48523829426201e-06	-3.48630118411435	8.60432091111221e-05	NA	NA	NA	NA
TTTCTGTGAGGAATTTGAATATCTGAAA	SNORD1B	-3.33811868932981	0.00104742359251785	-3.10430610663259	0.00133976999694239	NA	NA	NA	NA
TTTCTGTGCGGAATTTGAATATCTGAAA	SNORD1B	-4.27424198720146	3.53925108283344e-06	-3.37872934517586	0.000258280189832331	NA	NA	NA	NA
TTTCTGTGGGGAATTTGAATATCTGAAA	SNORD1B	-3.50007948642033	0.00232901737503928	-3.71772703398595	0.000435353209665817	NA	NA	NA	NA
TTTCTGTGTAGAATTTGAATATCTGAAA	SNORD1B	-4.19662509422219	2.36981991814566e-05	-3.43214639257624	0.000223828573228654	NA	NA	NA	NA
TTTCTGTGTGAAATTTGAATATCTGAAA	SNORD1B	-3.73808368450626	0.000388902225301806	-2.58613887971771	0.0102354960729878	NA	NA	NA	NA
TTTCTGTGTGAATTTGAATATCTGAAA	SNORD1B	-4.887503078194	0.00052996249950737	-2.5313479159604	0.0159461917404005	NA	NA	NA	NA
TTTCTGTGTGGAAATTGAATATCTGAAA	SNORD1B	-3.87207425381298	0.00148272875501799	-3.0053135072129	0.00517764391309195	NA	NA	NA	NA
TTTCTGTGTGGAACTTGAATATCTGAAA	SNORD1B	-4.28769146558299	1.0274316655474e-05	-2.83093322631344	0.00289231688361417	NA	NA	NA	NA
TTTCTGTGTGGAAGTTGAATATCTGAAA	SNORD1B	-6.27994136500247	4.34198512913339e-05	-5.00712154326091	1.52037781515814e-05	NA	NA	NA	NA
TTTCTGTGTGGAATATGAATATCTGAAA	SNORD1B	-3.85944320725962	0.000184130383618975	-3.0534552859593	0.00106419881186371	NA	NA	NA	NA
TTTCTGTGTGGAATCTGAATATCTGAAA	SNORD1B	-3.54877634923268	0.000138719104671267	-3.46364296135937	0.000123358676872638	NA	NA	NA	NA
TTTCTGTGTGGAATTAGAATATCTGAAA	SNORD1B	-2.73051749138647	0.0190740816590769	-2.97766441774989	0.00623166788605486	NA	NA	NA	NA
TTTCTGTGTGGAATTCGAATATCTGAAA	SNORD1B	-3.3264082581298	0.000159934768812797	-3.01667224938604	0.000542976581463405	NA	NA	NA	NA
TTTCTGTGTGGAATTTAAATATCTGAAA	SNORD1B	-4.59340079144325	2.55724802840471e-05	-3.69891544310097	0.000115411224767264	NA	NA	NA	NA
TTTCTGTGTGGAATTTGA	SNORD1B	-4.07310506980322	2.70983428135465e-05	NA	NA	NA	NA	NA	NA
TTTCTGTGTGGAATTTGAAAATCTGAAA	SNORD1B	-4.14891778354567	0.00104885569265199	-2.68419824021195	0.0190715211400435	NA	NA	NA	NA
TTTCTGTGTGGAATTTGAACATCTGAAA	SNORD1B	-3.78485158794878	2.36981991814566e-05	-3.22789287411425	0.000189567329574977	NA	NA	NA	NA
TTTCTGTGTGGAATTTGAATAACTGAAA	SNORD1B	-3.97994033889348	0.000495884516219393	-3.2329782383491	0.00146037088150004	NA	NA	NA	NA
TTTCTGTGTGGAATTTGAATACCTGAAA	SNORD1B	-3.40214685323153	0.000175639975993592	-3.79424309408431	1.16577447807475e-05	NA	NA	NA	NA
TTTCTGTGTGGAATTTGAATAGCTGAAA	SNORD1B	-4.64598715011079	0.00119372699596261	-3.19227202593674	0.00425590790896606	NA	NA	NA	NA
TTTCTGTGTGGAATTTGAATATATGAAA	SNORD1B	-2.86240394687886	0.047994281615827	NA	NA	NA	NA	NA	NA
TTTCTGTGTGGAATTTGAATATCAGAAA	SNORD1B	-2.9162101859431	0.00401089849427282	-3.28107333340759	0.000615386379443839	NA	NA	NA	NA
TTTCTGTGTGGAATTTGAATATCCGAAA	SNORD1B	-4.18898824253715	3.8582148163509e-07	-3.59624419918576	1.04941948838159e-05	NA	NA	NA	NA
TTTCTGTGTGGAATTTGAATATCTAAAA	SNORD1B	-3.88529407930762	0.000183466681681078	-2.69646126896576	0.00502067539441233	NA	NA	NA	NA
TTTCTGTGTGGAATTTGAATATCTGAA	SNORD1B	-3.33614989555529	0.000106354460965888	-3.00281324780788	0.000496802716262334	NA	NA	NA	NA
TTTCTGTGTGGAATTTGAATATCTGAAA	SNORD1B	-4.0428715321436	1.27873510830198e-07	-3.39277891536434	2.55667486299055e-05	NA	NA	NA	NA
TTTCTGTGTGGAATTTGAATATCTGAAAA	SNORD1B	-3.27974891350405	0.000943712674943752	-2.18585266383527	0.0335736723423965	NA	NA	NA	NA
TTTCTGTGTGGAATTTGAATATCTGAAC	SNORD1B	-4.18424239015731	0.000607273384309119	-3.81500052865673	0.00055697407083759	NA	NA	NA	NA
TTTCTGTGTGGAATTTGAATATCTGAAT	SNORD1B	-3.85230821674581	4.12831488916807e-05	-3.62719852293071	7.25585275531443e-05	-2.15519395815303	0.0457056333410275	NA	NA
TTTCTGTGTGGAATTTGAATATCTGAGA	SNORD1B	-4.06292828209161	4.05088278787384e-06	-3.31467674668468	0.000145139496626661	NA	NA	NA	NA
TTTCTGTGTGGAATTTGAATATCTGATA	SNORD1B	-5.16575818639014	0.00228529301422655	-3.54885963140911	0.00725108037048961	NA	NA	NA	NA
TTTCTGTGTGGAATTTGAATATCTGGAA	SNORD1B	-3.61257463270314	3.97092667406151e-05	-3.44453231410424	5.83203384363022e-05	NA	NA	NA	NA
TTTCTGTGTGGAATTTGAATATCTGTAA	SNORD1B	-3.49055662953825	0.00438649555809662	-2.81546901852997	0.00845918237197651	NA	NA	NA	NA
TTTCTGTGTGGAATTTGAATATCTTAAA	SNORD1B	-4.33471935983732	0.02090391404885	-2.50831807679771	0.0372167788326092	NA	NA	NA	NA
TTTCTGTGTGGAATTTGAATATTTGAAA	SNORD1B	-3.58737279287686	0.000811327112915814	-3.3295298298906	0.000784292961317627	NA	NA	NA	NA
TTTCTGTGTGGAATTTGAATGTCTGAAA	SNORD1B	-3.85082370082368	9.90957479229035e-05	-2.80407879824388	0.00403703559734559	NA	NA	NA	NA
TTTCTGTGTGGAATTTGAATTTCTGAAA	SNORD1B	-5.50105448119314	0.000948365084628428	-2.59526428351629	0.017506640156871	NA	NA	NA	NA
TTTCTGTGTGGAATTTGACTATCTGAAA	SNORD1B	-3.73384425347876	0.0110949372952204	-3.4180537287378	0.00586159376285088	NA	NA	NA	NA
TTTCTGTGTGGAATTTGAGTATCTGAAA	SNORD1B	-3.73878966069074	2.75351766386692e-05	-3.48751375014034	6.68752248090643e-05	NA	NA	NA	NA
TTTCTGTGTGGAATTTGATTATCTGAAA	SNORD1B	-7.68070975713062	0.00496721179948655	NA	NA	NA	NA	NA	NA
TTTCTGTGTGGAATTTGCATATCTGAAA	SNORD1B	-3.71126214373662	0.00980915506187684	-3.61125233336497	0.00242108812999109	NA	NA	NA	NA
TTTCTGTGTGGAATTTGGATATCTGAAA	SNORD1B	-3.94846277729436	2.07587139223136e-06	-3.50694294542411	2.24183092210719e-05	NA	NA	NA	NA
TTTCTGTGTGGAATTTGTATATCTGAAA	SNORD1B	-3.41023494673537	0.000285967801055408	-3.3039632543752	0.000178299666153785	NA	NA	NA	NA
TTTCTGTGTGGAATTTTAATATCTGAAA	SNORD1B	-4.47913753429535	0.00388811518923168	-2.26247979441387	0.0481007995991499	NA	NA	NA	NA
TTTCTGTGTGGACTTTGAATATCTGAAA	SNORD1B	-5.0279556908344	3.31511216497863e-06	-3.59211813760603	0.000306709246273135	NA	NA	-2.21446610029105	0.0263724262645965
TTTCTGTGTGGAGTTTGAATATCTGAAA	SNORD1B	-4.07467333388188	3.07682771967324e-06	-3.56446548627563	3.51575373040792e-05	NA	NA	NA	NA
TTTCTGTGTGGATTTGAATATCTGAAA	SNORD1B	-3.88671590914192	0.0289018647447277	NA	NA	NA	NA	NA	NA
TTTCTGTGTGGGATTTGAATATCTGAAA	SNORD1B	-3.93139617032094	6.97686422658389e-07	-3.22098065041822	4.82994927381673e-05	NA	NA	NA	NA
TTTCTGTGTGGTATTTGAATATCTGAAA	SNORD1B	-3.07156504602246	0.00891895437744923	-2.92046184487338	0.00484246345014166	NA	NA	NA	NA
TTTCTGTGTGTAATTTGAATATCTGAAA	SNORD1B	-4.57348201677548	0.00134749790112835	-3.57822853725744	0.00181804590743877	NA	NA	NA	NA
TTTCTGTGTTGAATTTGAATATCTGAAA	SNORD1B	-3.60085700597166	0.00573035699310088	-3.90322902625657	0.00229292067360337	NA	NA	NA	NA
TTTCTGTTTGGAATTTGAATATCTGAAA	SNORD1B	-2.56911871467932	0.0350204806405848	-2.61747098536327	0.0149689902128017	NA	NA	NA	NA
TTTTTGTGTGGAATTTGAATATCTGAAA	SNORD1B	-4.26871839170987	0.000175639975993592	-4.17701188900661	7.18293471013691e-05	NA	NA	NA	NA
CTTTCTGTGTGGAATTTGAATATCTGAA	SNORD1B	NA	NA	-2.28882160665311	0.035031374218724	NA	NA	NA	NA
TTCTGTGTGGAATTTGAATATCTGAAA	SNORD1B	NA	NA	-2.30760516880764	0.0170911170690068	NA	NA	NA	NA
TTCTGTGTGGAATTTGGATATCTGAAA	SNORD1B	NA	NA	-3.79485591485276	0.0020289834439731	NA	NA	NA	NA
CGGGACTGACCTGAAATGAAGAGA	SNORD2	-6.88085560971075	0.0128564546451149	-5.28456634442163	0.00200686551651096	NA	NA	NA	NA
CGGGACTGACCTGAAATGAAGAGAA	SNORD2	-6.07234906684176	0.000441344013312885	NA	NA	NA	NA	NA	NA
CGGGACTGACCTGAAATGAAGAGAAA	SNORD2	-5.34514893397477	0.000486343882623055	-10.3273917295375	1.38433111402129e-07	NA	NA	NA	NA
CGGGACTGACCTGAAATGAAGAGAAT	SNORD2	-4.27353408283442	0.00152680585606468	-5.31632756717093	4.43596736476862e-05	NA	NA	NA	NA
CTGAAATGAAGAGAATACTCATTGCTGATC	SNORD2	-2.83970092347798	0.00861717376272174	-2.79445789965804	0.00801058966620138	NA	NA	NA	NA
GGGACTGACCTGAAATGAAGAGAA	SNORD2	-4.69750842323181	0.0273873911034082	-3.61521116229382	0.0214020621005054	NA	NA	NA	NA
GTGAAATGATGGCAATCATCTTTCGGGACTGA	SNORD2	-5.36905445050552	1.01813617102606e-06	-4.00879870809688	0.00014510544849949	NA	NA	NA	NA
GTGAAATGATGGCAATCATCTTTCGGGACTGACA	SNORD2	-3.85235611102461	8.64512683380523e-05	-3.73151199881006	7.29244468540117e-05	NA	NA	NA	NA
GTGAAATGATGGCAATCATCTTTCGGGACTGACC	SNORD2	-2.88029663222407	0.00636086783720993	-3.14154067699323	0.00239848750995778	NA	NA	NA	NA
GTGAAATGATGGCAATCATCTTTCGGGACTGACT	SNORD2	-3.86386799145969	8.83903322415442e-05	-3.90204376106663	4.58009663261053e-05	-2.21942733223911	0.0473869442055222	NA	NA
TCGGGACTGACCTGAAATGAAGAGAA	SNORD2	-7.73151557621045	0.0143540031584058	-8.50037662431253	0.00157401575601442	-3.8818433086608	0.0384100827525531	NA	NA
TGAAATGAAGAGAATACTCATTGCTGATC	SNORD2	-4.33028026184381	0.00709749053092618	-5.68230388351181	0.000221195145250223	NA	NA	NA	NA
TGAAATGATGGCAATCATCTTTCGGGACTG	SNORD2	-3.97168731956432	0.0063514580553815	-3.07834938527728	0.0131604170710181	NA	NA	NA	NA
TGAAATGATGGCAATCATCTTTCGGGACTGA	SNORD2	-2.77289656886635	0.0205643089905853	-4.6109201390095	7.10930957836047e-05	NA	NA	NA	NA
TGAAATGATGGCAATCATCTTTCGGGACTGAA	SNORD2	-4.39846403519336	0.000146020631761436	-4.72930276661892	2.02255658109161e-05	NA	NA	NA	NA
TGAAATGATGGCAATCATCTTTCGGGACTGAC	SNORD2	-3.95322699725812	1.04268492306891e-05	-3.15876235979276	0.000375936462572831	NA	NA	NA	NA
TGAAATGATGGCAATCATCTTTCGGGACTGACT	SNORD2	-2.45820354074149	0.0362261629422839	-4.93758176124798	3.28264990518302e-05	NA	NA	NA	NA
TGAAATGATGGCAATCATCTTTCGGGACTGAT	SNORD2	-5.6338015697974	1.10927670144978e-06	-3.96931814170827	4.83146113935121e-05	-2.23964237092474	0.0401974501820699	-2.25306025124457	0.0201048564253702
CGGGACTGACCTGAAATGAAGAGAATA	SNORD2	NA	NA	-3.15642087162251	0.0170083108565282	NA	NA	NA	NA
GTGAAATGATGGCAATCATCTTTCGGGACTGAA	SNORD2	NA	NA	-6.12933711064104	0.000655828234285861	NA	NA	NA	NA
GTGAAATGATGGCAATCATCTTTCGGGACTGAC	SNORD2	NA	NA	-3.97003781904781	0.00111563439876475	NA	NA	NA	NA
GTGAAATGATGGCAATCATCTTTCGGGACTGAT	SNORD2	NA	NA	-3.56511479483344	0.00875265211909317	NA	NA	NA	NA
TCGGGACTGACCTGAAATGAAGAGAATA	SNORD2	NA	NA	-4.349183403213	0.0157262795167977	NA	NA	NA	NA
TCGGGACTGACCTGAAATGAAGAGAATACT	SNORD2	NA	NA	-6.74198831145235	0.00790022572318793	NA	NA	NA	NA
TGAAATGATGGCAATCATCTTTCGGGACTGACA	SNORD2	NA	NA	-5.70807850620163	9.98783674509721e-07	NA	NA	NA	NA
TGAAATGATGGCAATCATCTTTCGGGACTGACC	SNORD2	NA	NA	-3.20763857619199	0.00656979028697406	NA	NA	NA	NA
TGGATATGATGACTGATTACCTG	SNORD20	-5.36856911114154	0.000371095174799308	-3.98873886864545	0.000691714423457764	NA	NA	NA	NA
TGGATATGATGACTGATTACCTGAGA	SNORD20	-3.23321734486415	0.00627178608673827	-3.49466486987334	0.00212207515300014	NA	NA	NA	NA
GGATATGATGACTGATTACCTGAGA	SNORD20	NA	NA	-4.0600432853382	0.00158067468113019	NA	NA	NA	NA
TGGATATGATGACTGATT	SNORD20	NA	NA	NA	NA	NA	NA	2.79167806746981	0.0398667447001907
AATTGTTTCAAGACGGGACTGATA	SNORD21	-8.5012060680774	0.0010505462217211	NA	NA	NA	NA	NA	NA
AATTGTTTCAAGACGGGACTGATG	SNORD21	-4.93956561223396	0.000117926615014935	-3.07778657716623	0.0122710635939674	NA	NA	NA	NA
CTGAATGATGATATCCCACTAACTGAGT	SNORD21	-2.88424707133022	0.000802931949011866	-2.8797413281981	0.000414567209153979	NA	NA	NA	NA
GTTTCAAGACGGGACTGATA	SNORD21	-3.69248872381409	0.00744738819968085	NA	NA	-3.20096749516291	0.0106645428487114	-3.1173856556151	0.00606575985636892
TGTTTCAAGACGGGACTGATG	SNORD21	-5.36775935840364	0.000257507890991601	-4.4649359963848	0.000482549671874477	NA	NA	-2.65436804911522	0.0242027116583243
ATTGTTTCAAGACGGGACTGATA	SNORD21	NA	NA	-5.45643598686081	0.000191896887407311	-4.08595741446624	0.00260588374628066	-2.54518075401792	0.0294490527607153
ATTGTTTCAAGACGGGACTGATG	SNORD21	NA	NA	-4.20722609615831	0.0062325839262855	-3.48881034706971	0.0305387381067184	NA	NA
CTGAATGATGATATCCCACTAACTGAGC	SNORD21	NA	NA	-2.20457902242316	0.0140728825780236	NA	NA	NA	NA
TAATTGTTTCAAGACGGGACTGATG	SNORD21	NA	NA	-3.52759127893449	0.0422719583829066	NA	NA	NA	NA
TGTTTCAAGACGGGACTGATA	SNORD21	NA	NA	-4.34210346715334	0.0146451335080461	NA	NA	NA	NA
TTCAAGACGGGACTGATG	SNORD21	NA	NA	-2.69194546314181	0.0492097330299309	NA	NA	-2.5556669701611	0.0472616430484086
TTGTTTCAAGACGGGACTGATG	SNORD21	NA	NA	-5.00630439935283	0.00142646630596105	NA	NA	NA	NA
GTTTCAAGACGGGACTGATG	SNORD21	NA	NA	NA	NA	-2.63724355987008	0.0185037792699992	-2.13668629639362	0.0378650534088911
TTTCAAGACGGGACTGATG	SNORD21	NA	NA	NA	NA	NA	NA	-2.80722802680272	0.0141007876421261
CTATCTGAGAGATGGTGATGACATT	SNORD24	-6.28223646113461	0.0384087028848569	-4.28106598861405	0.0145808525785919	NA	NA	NA	NA
TGCAGATGATGTAAAAGAATATTTGCTATCTGAG	SNORD24	-7.53622576596774	0.00300556754164465	-5.95848276404065	0.000355725790872634	NA	NA	NA	NA
CGGCCGGTGATGAGAACT	SNORD33	-1.99480633954231	0.0413985829378723	NA	NA	NA	NA	NA	NA
CGGCCGGTGATGAGAACTC	SNORD33	-2.95595493775246	0.0371566901259356	NA	NA	NA	NA	NA	NA
AGCACTGGCTGAGACG	SNORD34	NA	NA	2.9427564305909	0.0232374579140185	3.18472106268269	0.0230248377692193	NA	NA
TCTCGTGATGAAAACTCTA	SNORD38A	-3.22870854452056	0.00117456498235434	NA	NA	NA	NA	NA	NA
TCTCGTGATGAAAACTCTG	SNORD38A	-2.27878980841721	0.0227094747294491	NA	NA	NA	NA	NA	NA
TCTCGTGATGAAAACTCTGTC	SNORD38A	NA	NA	-3.36968274988173	0.0463127091903771	NA	NA	NA	NA
TCTCGTGATGAAAACTCTGTCCAGTTCTG	SNORD38A	NA	NA	-5.61408447351593	0.000483600089691506	NA	NA	NA	NA
AAGTGTGTCTGAGG	SNORD38B	4.24446584216605	0.00301850387776362	2.88450622625162	0.0375410766607332	4.03251516289415	0.0079103155618371	NA	NA
AGTGAAGATAAAGTGTGTCTGAGG	SNORD38B	-4.42734029256876	0.0260627808423509	-3.89401799744311	0.0112215078277493	NA	NA	NA	NA
CTCAGTGATGAAAACTTTG	SNORD38B	-3.82228313705465	0.0119684636922502	-2.87975303766746	0.0331652361077466	NA	NA	NA	NA
CTCAGTGATGAAAACTTTGTCCAGTTCTG	SNORD38B	-4.88774331194666	0.00535769188996003	NA	NA	NA	NA	NA	NA
TCTCAGTGATGAAAACTTTA	SNORD38B	-3.4392491473616	0.032977022571766	NA	NA	NA	NA	NA	NA
TCTCAGTGATGAAAACTTTG	SNORD38B	-3.21378812409949	0.0103873573713404	NA	NA	NA	NA	NA	NA
AAGTGAAGATAAAGTGTGTCTGAGA	SNORD38B	NA	NA	-2.89071072874797	0.0324869078330395	NA	NA	NA	NA
AAGTGAAGATAAAGTGTGTCTGAGG	SNORD38B	NA	NA	-4.6022540589433	0.000718741978233336	NA	NA	NA	NA
AGTAAGTGAAGATAAAGTGTGTCTG	SNORD38B	NA	NA	-3.23502155977089	0.0245116009255733	NA	NA	NA	NA
TCTCAGTGATGAAAACTTTGTCC	SNORD38B	NA	NA	-5.78262001589068	0.0125845058356952	NA	NA	NA	NA
TCTCAGTGATGAAAACTTTGTCCAGTTCTG	SNORD38B	NA	NA	-3.67573214759065	0.00344774666256241	NA	NA	NA	NA
AAGTTTCTCTGAACGTGTAGAG	SNORD3A	-2.96296552472185	0.0038745426447129	-2.28344451542964	0.0286137245194904	NA	NA	NA	NA
AAGTTTCTCTGAACGTGTAGAGA	SNORD3A	-3.07637522255367	0.00574718679044473	-3.53795101785963	0.00107039675416248	NA	NA	NA	NA
AAGTTTCTCTGAACGTGTAGAGC	SNORD3A	-4.92234995135895	2.49696331361583e-05	-2.86427668967685	0.0104780039010592	NA	NA	NA	NA
AAGTTTCTCTGAACGTGTAGAGCT	SNORD3A	-5.50025764292141	0.000960558867318526	-6.69152795611699	3.46046264934623e-05	-3.13166481833416	0.0358685721754899	NA	NA
AAGTTTCTCTGAACGTGTAGAGG	SNORD3A	-4.42458747589265	0.0337938094257459	NA	NA	NA	NA	NA	NA
AAGTTTCTCTGAACGTGTAGAGT	SNORD3A	-4.95979219069342	1.07671632130602e-06	-4.09873615179221	4.47734313113446e-05	NA	NA	NA	NA
AGGTTTCTCTGAACGTGTAGAG	SNORD3A	-4.28604518043662	0.0196039237609122	NA	NA	NA	NA	NA	NA
AGTTTCTCTGAACGTGTAGAG	SNORD3A	-2.97780892655476	0.0360976411907094	NA	NA	NA	NA	NA	NA
AGTTTCTCTGAACGTGTAGAGC	SNORD3A	-4.5498568437685	0.00557959001695943	-3.79842510654913	0.0074368968237089	NA	NA	NA	NA
AGTTTCTCTGAACGTGTAGAGCT	SNORD3A	-5.99339248157574	0.000278746686314982	-3.26464319217577	0.0196034872005668	NA	NA	NA	NA
AGTTTCTCTGAACGTGTAGAGT	SNORD3A	-4.71256063225247	0.00148199742180528	-7.09829052554998	4.01889285455184e-06	NA	NA	NA	NA
AAGTTTCTCTGAACGTGTAGA	SNORD3A	NA	NA	-2.9344253348246	0.0043845978344349	NA	NA	NA	NA
AGAGGTTTCTCTGAACGTGTAGA	SNORD3A	NA	NA	-2.78704221798256	0.0294314130085141	NA	NA	NA	NA
AGAGGTTTCTCTGAACGTGTAGAG	SNORD3A	NA	NA	-4.70999590617719	0.0111736723415598	NA	NA	NA	NA
CCACGAGGAAGAGAG	SNORD3A	NA	NA	-3.28668676417735	0.02257354680032	NA	NA	NA	NA
ACTTGTGATGTCTTCAAAGGAACCACTGATA	SNORD42B	-6.24952865006277	0.000349514940343254	-6.46722682400048	2.53405279989452e-05	-4.17179870406919	0.00220282853506497	-2.64662993348819	0.0275848424347031
ACTTGTGATGTCTTCAAAGGAACCACTGATG	SNORD42B	-5.45258478357207	1.69262580442945e-05	-5.95780350327012	7.16561223911727e-07	-2.80063406244637	0.0308262349248101	NA	NA
CACTTGTGATGTCTTCAAAGGAACCACTGATA	SNORD42B	-5.7561203396672	0.0178834893640548	-3.83407648834029	0.0201723444262457	NA	NA	NA	NA
CACTTGTGATGTCTTCAAAGGAACCACTGATG	SNORD42B	-6.12775126962256	3.07304002289581e-06	-4.77610901875399	4.75513009128503e-05	-3.30393396894267	0.00793270513105838	-2.54750908227438	0.0242557143605078
AACTGTGTGCTGATTGTCACGTTCTGATC	SNORD43	-2.61547531626138	0.00864945975092203	-3.2723558649338	0.000384389822379038	NA	NA	NA	NA
AACTGTGTGCTGATTGTCACGTTCTGATT	SNORD43	-2.5691086601631	0.00507449469679121	-2.99991700929408	0.000579645102047117	NA	NA	NA	NA
ACAGATGATGAACTTATTGACGT	SNORD43	-2.79955157591796	0.0107054755642705	-2.33037922124512	0.0178498652727373	NA	NA	NA	NA
ACTGTGTGCTGATTGTCACGTTCTGATA	SNORD43	-3.00112900669476	0.00769944217801131	NA	NA	NA	NA	NA	NA
ACTGTGTGCTGATTGTCACGTTCTGATC	SNORD43	-2.41338682548092	0.00528676953939245	-2.51812969551797	0.00266629318382797	NA	NA	NA	NA
CACAGATGATGAACTTATTGACA	SNORD43	-3.00941408947942	0.0236459686491021	-4.90725613997243	0.000222030734378799	NA	NA	NA	NA
CACAGATGATGAACTTATTGACG	SNORD43	-2.88114035748945	0.0206737295638439	-3.75048075740322	0.00149621169747241	NA	NA	NA	NA
CACAGATGATGAACTTATTGACGG	SNORD43	-2.28423098912511	0.0387830879235369	NA	NA	NA	NA	NA	NA
AAACTGTGTGCTGATTGTCACGTTCTGATC	SNORD43	NA	NA	-3.32521760781706	0.00502933027560518	NA	NA	NA	NA
ACAGATGATGAACTTATTGACGA	SNORD43	NA	NA	-1.97226917330157	0.0394231244296184	NA	NA	NA	NA
ACTGTGCGCTGATTGTCACGTTCTGATT	SNORD43	NA	NA	-2.51877979056775	0.0354966264520106	NA	NA	NA	NA
CACAGATGATGAACTTATTGACGA	SNORD43	NA	NA	-3.33173720561576	0.00410107840932404	NA	NA	NA	NA
CCGTGTGCTGATTGTCACGTTCTGATT	SNORD43	NA	NA	-3.90448308974249	0.00374143157308084	NA	NA	NA	NA
CTGTGTGCTGATTGTCACGTTCTGATA	SNORD43	NA	NA	-2.37319747998758	0.0323016327650275	NA	NA	NA	NA
CTGTGTGCTGATTGTCACGTTCTGATC	SNORD43	NA	NA	-2.71629797795488	0.00241943757823385	NA	NA	NA	NA
CTGTGTGCTGATTGTCACGTTCTGATT	SNORD43	NA	NA	-2.1576226657157	0.0346913952702216	NA	NA	NA	NA
GTGTGCTGATTGTCACGTTCTGATC	SNORD43	NA	NA	-2.45717735089918	0.00838471746841036	NA	NA	NA	NA
GTCAATGATGTAATGGCATGTATTAGCTGAAT	SNORD45	-3.2963113182868	0.0380123537295838	-5.15417925310794	0.00101886530868038	NA	NA	NA	NA
GGTCAATGATGTAATGGCATGTATTAGCTGAAC	SNORD45	NA	NA	NA	NA	NA	NA	-2.2376146684271	0.0326260837501527
AATGCAAGGACTTGTCATAGTTACACTGACT	SNORD46	-3.83849964114068	0.0329139741342583	-3.13446656814508	0.0263767809595079	-4.49784117206869	0.00628606635909078	NA	NA
AGGACTTGTCATAGTTACACTGACT	SNORD46	-3.1689267998309	0.00525579053511475	-3.97612473174817	0.000594767160345223	-4.25996626183063	0.000356174266018045	NA	NA
CAAGGACTTGTCATAGTTACACTGACT	SNORD46	-3.40525607986043	0.00506641565351682	-3.30911012486417	0.00371202381056797	NA	NA	NA	NA
AAGGACTTGTCATAGTTACACTGACT	SNORD46	NA	NA	-2.47716584908789	0.033904862565211	NA	NA	NA	NA
AATGATGATGACCCCAGGTAACTCTGAGT	SNORD48	-3.30714500046349	0.0121914795518845	-2.62808294187428	0.0212706422693576	NA	NA	NA	NA
AGCGATGATGACCCCAGGTAACTCTGAGT	SNORD48	-3.0296161119015	0.000688310418759581	-3.06810265484169	0.000254725475715835	-2.12521411831136	0.0271932039597794	-1.78928708539707	0.046898823273848
AGTAATGATGACCCCAGGTAACTCTGAGT	SNORD48	-2.73255162893494	0.0183297928768606	-2.52601364923179	0.0168035159201557	NA	NA	-2.20602464600652	0.0309933065343959
AGTGACGATGACCCCAGGTAACTCTGAGT	SNORD48	-3.68286480332005	1.35535219254858e-05	-3.75766995927015	1.56655940491626e-06	-2.1223938965716	0.0202100305336337	-1.89944499738592	0.0239758356154881
AGTGATAATGACCCCAGGTAACTCTGAGT	SNORD48	-2.33131431850199	0.0317049448012962	-3.12213841897314	0.00149729086252439	NA	NA	NA	NA
AGTGATGACGACCCCAGGTAACTCTGAGT	SNORD48	-2.65580497429617	0.00193274158389433	-2.86902667553907	0.000359488989091873	-2.07370118787886	0.0247937743746395	-1.87335219440757	0.0274286086968868
AGTGATGATAACCCCAGGTAACTCTGAGT	SNORD48	-2.57728639191058	0.0380985784995982	-3.10784132990428	0.00639856094184772	NA	NA	-2.17027814051289	0.0439405375117839
AGTGATGATGACACCAGGTAACTCTGAGT	SNORD48	-3.43642280904198	0.013599770222932	-2.42511203892202	0.0227590986174328	-2.46049468226295	0.0340872741195188	NA	NA
AGTGATGATGACCACAGGTAACTCTGAGT	SNORD48	-3.16840224724439	0.017229402276777	NA	NA	NA	NA	NA	NA
AGTGATGATGACCCAGGTAACTCTGAGT	SNORD48	-3.03964083959987	0.000861138734852632	-2.74894063101312	0.00116871029622891	-2.01971250356592	0.0360716602188885	NA	NA
AGTGATGATGACCCCAGATAACTCTGAGT	SNORD48	-3.09631861509908	0.00496721179948655	-3.15806507303884	0.00196936589308052	NA	NA	NA	NA
AGTGATGATGACCCCAGGCAACTCTGAGT	SNORD48	-3.07527133127973	4.83375070734888e-05	-2.76068039039388	0.000109669491689737	-1.92685228743509	0.0203355864541804	-2.167087214741	0.00272607760744854
AGTGATGATGACCCCAGGTAACACTGAGT	SNORD48	-4.19061330028931	0.000970634422620035	-3.51554365549549	0.000713547911210599	NA	NA	NA	NA
AGTGATGATGACCCCAGGTAACCCTGAGT	SNORD48	-3.21329988059953	0.000399656674644605	-3.3877554860995	7.75764784440587e-05	-2.12586713704485	0.0331498558674686	-1.9258200326144	0.0345206620373949
AGTGATGATGACCCCAGGTAACTCCGAGT	SNORD48	-2.98477681362599	0.000221942525081701	-3.02702833571882	6.19280993399141e-05	-2.11881704174848	0.0150654168916006	-2.08038378796938	0.00818862261166133
AGTGATGATGACCCCAGGTAACTCTA	SNORD48	-2.71542168112974	0.00458510909030388	-2.21193961766709	0.0153639253798074	NA	NA	NA	NA
AGTGATGATGACCCCAGGTAACTCTG	SNORD48	-2.16054109467083	0.0310939695282635	NA	NA	NA	NA	NA	NA
AGTGATGATGACCCCAGGTAACTCTGAA	SNORD48	-3.04977435478172	0.0207046143634385	NA	NA	-2.61536933243654	0.03299376134758	-2.29248571534773	0.0379723424886048
AGTGATGATGACCCCAGGTAACTCTGAGA	SNORD48	-2.82994126530326	0.00081465465706699	-3.02644715110552	0.00022240601291983	-2.72904660607425	0.0018865419700033	-2.0926258752739	0.0146808328594536
AGTGATGATGACCCCAGGTAACTCTGAGC	SNORD48	-3.50311107771188	2.33208382975544e-06	-3.35288819387293	7.72774092330395e-06	-2.61104030964823	0.00185634273903383	-2.38031367535145	0.00273033881105189
AGTGATGATGACCCCAGGTAACTCTGAGG	SNORD48	-2.68844629979193	0.0274719842898502	NA	NA	NA	NA	NA	NA
AGTGATGATGACCCCAGGTAACTCTGAGT	SNORD48	-3.03358049023887	3.77880977587084e-05	-2.95512272021769	7.67504698248819e-05	-2.01829516143585	0.0254465835603926	-1.81170383585267	0.0305624667402128
AGTGATGATGACCCCAGGTAACTCTGAGTG	SNORD48	-3.51472618590674	0.0278587419768257	-2.69102234408641	0.04960233908588	NA	NA	NA	NA
AGTGATGATGACCCCAGGTAACTCTGAGTGC	SNORD48	-4.34848136987662	0.00895341245420366	NA	NA	NA	NA	NA	NA
AGTGATGATGACCCCAGGTAACTCTGAGTGT	SNORD48	-2.54445667393598	0.0421267445598862	NA	NA	NA	NA	NA	NA
AGTGATGATGACCCCAGGTAACTCTGGGT	SNORD48	-3.17121188760504	7.37283519951036e-05	-3.60203579497892	1.06351726335292e-06	-2.3247002398358	0.00615026337183922	-2.03749825451329	0.0106335479683541
AGTGATGATGACCCCAGGTAACTTTGAGT	SNORD48	1.88601499983096	0.00511669642017816	-2.27268747431396	0.0279918193898203	NA	NA	NA	NA
AGTGATGATGACCCCAGGTAATTCTGAGT	SNORD48	-3.91124982444554	0.000604986172469796	-2.25830222334248	0.024439415387236	NA	NA	NA	NA
AGTGATGATGACCCCAGGTAGCTCTGAGT	SNORD48	-2.72029286160791	0.00162025123112767	-2.88866736738945	0.000363678556952186	NA	NA	-1.92364164813493	0.0237170068320073
AGTGATGATGACCCCAGGTGACTCTGAGT	SNORD48	-2.95471299296968	0.00261260106843916	-2.99651355450724	0.00120560575592738	NA	NA	NA	NA
AGTGATGATGACCCCGGGTAACTCTGAGT	SNORD48	-2.8968438365323	0.00225427836802233	-3.05244290889502	0.000630790487572343	-2.03169829089584	0.0488410953243575	NA	NA
AGTGATGATGACCCCTGGTAACTCTGAGT	SNORD48	-3.80313958273519	0.00125430679814838	-2.94758747472706	0.00292674537284128	-2.3749577949904	0.0242261023183214	NA	NA
AGTGATGATGACCTCAGGTAACTCTGAGT	SNORD48	-5.09516875023302	8.99743220683177e-05	-2.3385803419736	0.0146451335080461	NA	NA	NA	NA
AGTGATGATGACTCCAGGTAACTCTGAGT	SNORD48	-3.61544894639128	0.00068205708458083	-2.86727735256793	0.00277813836928237	-2.20122198833342	0.0368071281273469	NA	NA
AGTGATGATGGCCCCAGGTAACTCTGAGT	SNORD48	-3.58643483249088	5.16788478487575e-05	-3.31126964695606	7.66004297638422e-05	-2.05813975823718	0.0369454679147545	NA	NA
AGTGATGATGTCCCCAGGTAACTCTGAGT	SNORD48	-7.05087317983488	0.00144480583106553	-2.55139689155041	0.0229915414816198	NA	NA	NA	NA
AGTGATGGTGACCCCAGGTAACTCTGAGT	SNORD48	-2.31560384986028	0.00525887536750167	-3.20923428735777	1.56290684278857e-05	-1.9057079470958	0.0356481847729786	-2.09172442045211	0.0076142090298931
AGTGATGTTGACCCCAGGTAACTCTGAGT	SNORD48	-4.08426086617541	0.00202473126232549	-2.70818586577929	0.00819714358995252	NA	NA	-2.59627140449537	0.00790154123342073
AGTGGTGATGACCCCAGGTAACTCTGAGT	SNORD48	-2.66359928156097	0.0024709330758057	-3.15315303805846	0.000120220877759301	NA	NA	-1.81688162437611	0.0411286112692062
CGTGATGATGACCCCAGGTAACTCTGAGT	SNORD48	-2.69504922081688	0.02590843628409	-2.95069978854586	0.00436196253554717	NA	NA	NA	NA
GGTGATGATGACCCCAGGTAACTCTGAGT	SNORD48	-3.1010485490675	0.00019214962638421	-2.97096618381597	0.00016883300543824	-2.19351417334882	0.0151769146665967	-1.82971425898744	0.0322540189522964
TGTGATGATGACCCCAGGTAACTCTGAGT	SNORD48	-4.22259891777627	0.00012171229326547	-3.25130056843784	0.000666221229818882	NA	NA	NA	NA
AGAGATGATGACCCCAGGTAACTCTGAGT	SNORD48	NA	NA	-3.17496914231464	0.00956595947336728	NA	NA	NA	NA
AGGGATGATGACCCCAGGTAACTCTGAGT	SNORD48	NA	NA	-3.11656091368693	0.0127217015856017	NA	NA	NA	NA
AGTGATGAAGACCCCAGGTAACTCTGAGT	SNORD48	NA	NA	-2.49052955604973	0.0224695303438708	NA	NA	NA	NA
AGTGATGATGACCCCAAGTAACTCTGAGT	SNORD48	NA	NA	-2.97899845099733	0.00475120174191227	NA	NA	NA	NA
AGTGATGATGACCCCAGGTAACTCAGAGT	SNORD48	NA	NA	-3.55846553619349	0.001291820503833	NA	NA	NA	NA
AGTGATGATGACCCCAGGTAACTCGGAGT	SNORD48	NA	NA	-2.24229503220858	0.0330456518517364	-3.01802445585548	0.00709922209279102	-2.29231212948859	0.0229709257156398
AGTGATGATGACCCCAGGTATCTCTGAGT	SNORD48	NA	NA	-2.61384485612014	0.0486900042425854	NA	NA	NA	NA
AGTGATGATGACCCTAGGTAACTCTGAGT	SNORD48	NA	NA	-3.13692705147565	0.00312658856607658	NA	NA	NA	NA
AGTGATGATGATCCCAGGTAACTCTGAGT	SNORD48	NA	NA	-2.78188800707956	0.011463022941645	NA	NA	NA	NA
AGTGATGATTACCCCAGGTAACTCTGAGT	SNORD48	NA	NA	-2.95004923505076	0.0265827190889778	NA	NA	NA	NA
AAAGTGATTGGTACCTCGTTGTCTGATA	SNORD4A	-2.9371562145587	0.00954329432000525	-2.65791013692074	0.00707966473578608	NA	NA	-2.17586102936811	0.0211252074044279
ACAAAGTGATTGGTACCTCGTTGTCTGATG	SNORD4A	-6.82105268513809	0.011206127056736	NA	NA	NA	NA	NA	NA
CAAAGTGATTGGTACCTCGTTGTCTGATA	SNORD4A	-4.49377415326785	0.00325620051285097	-8.22764648938703	8.36229919380443e-06	NA	NA	NA	NA
CAAAGTGATTGGTACCTCGTTGTCTGATG	SNORD4A	-4.64767322635877	0.000188655495642401	-4.43053295316382	0.000148367783913555	NA	NA	NA	NA
AAAGTGATTGGTACCTCGTTGTCTGATG	SNORD4A	NA	NA	-2.89992746896795	0.00709748267587467	NA	NA	NA	NA
AGTTCGTGATGGATTTGCTTTTTTCTGAT	SNORD51	-5.26138948023243	0.00636919422414442	-5.68644497948138	0.000397115753059003	NA	NA	NA	NA
AGTTCGTGATGGATTTGCTTTTTTCTGATC	SNORD51	-2.4758131213213	0.0064569533428128	-1.8842371207338	0.0383937982685122	NA	NA	NA	NA
GTTCGTGATGGATTTGCTTTTTTCTGAT	SNORD51	NA	NA	-3.26016501465429	0.028601150348785	NA	NA	NA	NA
GTTCGTGATGGATTTGCTTTTTTCTGATC	SNORD51	NA	NA	-2.80789692095673	0.00394423776115751	NA	NA	NA	NA
GTGTATGATGACAACTCGGTAAT	SNORD55	3.87989266688421	0.0241101589258174	3.55026462238097	0.0329598675123122	3.66531553485989	0.043205088262262	NA	NA
AAAAAACTGATTTAATGAGCCTGATC	SNORD57	-2.69872318798412	0.0386571542144266	-3.16197283554421	0.0106596145420877	-2.85748062894591	0.0327570567919171	-2.46388820861998	0.0374222048316959
AAAAACTGATTTAATGAGCCTGATC	SNORD57	-3.17411733479473	0.0100243895976088	-3.44930888958004	0.00294244936800256	-2.87146206952848	0.0217521651108181	-2.48553519202051	0.0258422720890057
AGGAGGTGATGAACTGTCTGAGCCTGACC	SNORD57	-6.47562616422686	0.000230516691320935	-6.71004923765711	1.58216274891357e-05	NA	NA	NA	NA
CGGAGGTGATGAACTGTCTGAGCCTGACC	SNORD57	-4.36441808361823	0.000821288074488275	-4.64225923479492	0.000348914870833234	NA	NA	NA	NA
GGAGGTGATGAACCGTCTGAGCCTGACC	SNORD57	-5.34436431198189	0.00197314199838426	-4.7760643079693	0.00109230975403415	NA	NA	NA	NA
GGAGGTGATGAACTGTCCGAGCCTGACC	SNORD57	-4.18677752019465	0.0255550746929231	-5.17688320304024	0.00266569275671555	NA	NA	NA	NA
GGAGGTGATGAACTGTCTGAGCCCGACC	SNORD57	-6.0921453978902	0.00456393751395223	-2.80417409060946	0.0465915709984605	NA	NA	NA	NA
GGAGGTGATGAACTGTCTGAGCCTGAC	SNORD57	-5.74981195525616	0.0113300372271491	NA	NA	NA	NA	NA	NA
GGAGGTGATGAACTGTCTGAGCCTGACA	SNORD57	-6.62655357102392	1.53742562896767e-07	-5.24629236384625	3.19482002802306e-05	NA	NA	-2.55168110949442	0.036137930921891
GGAGGTGATGAACTGTCTGAGCCTGACC	SNORD57	-5.35919678223459	1.11355554589315e-06	-4.70362259685774	2.91507304996416e-05	NA	NA	NA	NA
GGAGGTGATGAACTGTCTGAGCCTGACG	SNORD57	-7.41904133138707	0.000117926615014935	-3.82877074099592	0.00848144950888875	-3.29407290964086	0.0315213301918999	NA	NA
GGAGGTGATGAACTGTCTGAGCCTGACT	SNORD57	-6.2163980265066	5.46048074577176e-08	-5.02843886853312	1.74831355616316e-05	-2.60409709222177	0.0466382622528234	-2.966168120786	0.0108877055874339
GGAGGTGATGAACTGTCTGGGCCTGACC	SNORD57	-3.90849083880893	0.013172968039527	-7.63860617282157	2.11057183490143e-05	NA	NA	NA	NA
GGAGGTGATGAGCTGTCTGAGCCTGACC	SNORD57	-4.42708377568075	0.0311597163954548	NA	NA	NA	NA	NA	NA
GGAGGTGATGGACTGTCTGAGCCTGACC	SNORD57	-6.11877639991949	0.00199001137586602	-4.803771160413	0.00233558842733727	NA	NA	NA	NA
GGAGGTGGTGAACTGTCTGAGCCTGACC	SNORD57	-4.49199828425088	0.00946888292543987	-3.92386540464799	0.00801180607629701	NA	NA	NA	NA
GGGAGGTGATGAACTGTCTGAGCCTGACC	SNORD57	-6.69001915306102	0.00223320905687144	-5.04489363002669	0.00287867894857613	NA	NA	NA	NA
GGGGGTGATGAACTGTCTGAGCCTGACC	SNORD57	-4.63740828968251	0.00262962878348845	-5.72999575652531	0.000117969976591079	NA	NA	NA	NA
TGGAAGTGATGAACTGTCTGAGCCTGACC	SNORD57	-7.17558828754186	0.0313782345736654	-5.01603796880812	0.0136058636668202	NA	NA	NA	NA
TGGAGGCGATGAACTGTCTGAGCCTGACC	SNORD57	-5.89886656948336	0.000516431888983139	-6.13677378946508	2.64464955103943e-05	NA	NA	NA	NA
TGGAGGTGACGAACTGTCTGAGCCTGACC	SNORD57	-4.75906187257337	0.00123735410679954	-6.03899270716989	0.000101746057436856	NA	NA	NA	NA
TGGAGGTGATGAACAGTCTGAGCCTGACC	SNORD57	-6.86277651133735	0.0362503870750923	-4.5320641013879	0.00882217550246508	NA	NA	NA	NA
TGGAGGTGATGAACCGTCTGAGCCTGACC	SNORD57	-2.36432078883599	0.0332354324147702	-4.99820666599964	0.000588988533386804	NA	NA	NA	NA
TGGAGGTGATGAACT	SNORD57	-4.09293509129128	0.00262284526815355	-3.34033647142083	0.0115037453359755	NA	NA	NA	NA
TGGAGGTGATGAACTG	SNORD57	-6.96503328757828	0.000112994309831048	-4.80364164444305	0.00114473805151705	NA	NA	NA	NA
TGGAGGTGATGAACTGCCTGAGCCTGACC	SNORD57	-7.05417762579007	2.12978162242419e-05	-5.71140758998053	5.86394250082715e-05	NA	NA	NA	NA
TGGAGGTGATGAACTGTCCGAGCCTGACC	SNORD57	-4.74134019943881	0.00257247695284776	-4.64679108436286	0.00158125857248661	NA	NA	NA	NA
TGGAGGTGATGAACTGTCTGAGCCAGACC	SNORD57	-5.11062028596632	0.0214136985445558	-4.31763772694442	0.010487870621566	NA	NA	NA	NA
TGGAGGTGATGAACTGTCTGAGCCCGACC	SNORD57	-5.3781185236331	0.000158434292707324	-6.88223320899166	3.88207812928217e-06	NA	NA	NA	NA
TGGAGGTGATGAACTGTCTGAGCCTGAC	SNORD57	-5.12784608611469	0.00454796319995882	-3.27539738263191	0.02367065902271	NA	NA	NA	NA
TGGAGGTGATGAACTGTCTGAGCCTGACA	SNORD57	-5.49157244853945	1.03313514770648e-06	-6.24894658629144	1.20714224592624e-08	-2.5558735296731	0.0469469663977089	-2.37622097087672	0.0379031935794724
TGGAGGTGATGAACTGTCTGAGCCTGACC	SNORD57	-4.81316213932524	1.31596451151806e-05	-5.79986273703827	7.11235947151767e-08	NA	NA	NA	NA
TGGAGGTGATGAACTGTCTGAGCCTGACG	SNORD57	-4.86967502222452	0.000766547472206583	-5.89735670030037	0.000153858370756135	NA	NA	NA	NA
TGGAGGTGATGAACTGTCTGAGCCTGACT	SNORD57	-6.04381131925175	1.32441006919555e-08	-6.3714804555416	1.22517264507895e-09	-2.67185836881518	0.0326405768748961	-2.78189010552999	0.0123027725141603
TGGAGGTGATGAACTGTCTGAGCCTGATC	SNORD57	-8.81817247314411	0.000510512076449542	-5.75989474127168	0.000403859055443806	NA	NA	NA	NA
TGGAGGTGATGAACTGTCTGAGCCTGGCC	SNORD57	-4.66240586301621	0.00100963519004525	-7.58014836218166	3.12946329838119e-07	NA	NA	NA	NA
TGGAGGTGATGAACTGTCTGAGTCTGACC	SNORD57	-4.44853116675715	0.0245218020708978	-4.6017243929849	0.00186190220928185	NA	NA	NA	NA
TGGAGGTGATGAACTGTCTGGGCCTGACC	SNORD57	-5.40166200941108	0.000288983475857918	-5.38799020320188	0.000122634208708286	NA	NA	NA	NA
TGGAGGTGATGAGCTGTCTGAGCCTGACC	SNORD57	-5.87653344485386	0.000103060369572154	-6.73347975003739	3.50879008344455e-06	NA	NA	NA	NA
TGGAGGTGATGGACTGTCTGAGCCTGACC	SNORD57	-5.7010336095816	0.000128856787894532	-6.75028851175701	9.65606364857424e-06	NA	NA	NA	NA
TGGAGGTGGTGAACTGTCTGAGCCTGACC	SNORD57	-5.17150632724113	0.000241867760449252	-5.95265600234139	1.12832754717071e-05	NA	NA	NA	NA
TGGAGGTGTTGAACTGTCTGAGCCTGACC	SNORD57	-6.99650561082777	0.017925652115755	-5.6911720507071	0.00327773546691252	NA	NA	NA	NA
TGGGGGTGATGAACTGTCTGAGCCTGACC	SNORD57	-6.19923177376326	0.00036927403242891	-4.66813643196719	0.00172288598593928	NA	NA	NA	NA
TTGGAGGTGATGAACTGTCTGAGCCTGACC	SNORD57	-6.36968362378172	0.000608161944951849	-10.2870481817112	3.1209234980632e-06	NA	NA	NA	NA
AAAAAAACTGATTTAATGAGCCTGATC	SNORD57	NA	NA	-3.1308211494755	0.0159956571651096	-2.94121882543926	0.0347058356706714	-2.87979338782928	0.0197629304366135
TGGAGGTGATGAACTATCTGAGCCTGACC	SNORD57	NA	NA	-7.55655795076121	0.00527257979623565	NA	NA	NA	NA
TGGAGGTGATGAACTGACTGAGCCTGACC	SNORD57	NA	NA	-7.36463390034008	0.00547658496592172	NA	NA	NA	NA
TGGAGGTGATGAACTGTCTGAGCCTGACCT	SNORD57	NA	NA	-5.34023871400562	0.00109898273022101	NA	NA	NA	NA
TAACTATGAAAGAAAACTATTCTGAGC	SNORD58C	-2.83466906235393	0.0189047000235134	-2.33910133631328	0.044396972593743	NA	NA	NA	NA
TAACTATGAAAGAAAACTATTCTGAGT	SNORD58C	-3.70293116149021	0.00896627240063863	-3.330838602852	0.00798873883117812	NA	NA	NA	NA
TGAGTTTGCTGAAGCCACATTTAGGTACTGAGA	SNORD59A	-7.24410484255258	0.0114955545050138	-5.11790570757628	0.00403651899122621	NA	NA	NA	NA
GTTTGCTGAAGCCACATTTAGGTACTGAGA	SNORD59A	NA	NA	-3.24555669905062	0.0168044299152612	NA	NA	NA	NA
AGGGGCTGAATGAAAATGGC	SNORD6	-3.92072438528433	0.0367591573162397	-4.86991576062796	0.00476720792957086	NA	NA	NA	NA
AGGGGCTGAATGAAAATGGCCTTTCTGAA	SNORD6	-5.75058161930272	0.00225399256109413	-6.98793454700006	0.000110333664778139	NA	NA	NA	NA
AGGGGCTGAATGAAAATGGCCTTTCTGAAC	SNORD6	-2.3058034982718	0.0177460134580142	-3.32625013691367	0.000185913412513049	-2.06256496862759	0.0496047783732801	-1.9582613602281	0.0383906512554941
AGGGGCTGAATGAAAATGGCCTTTCTGAAT	SNORD6	-3.39511130369605	0.00388026624066766	-3.17740266863453	0.00318387906860867	-3.07520490306475	0.00650918117723128	-2.46321139892713	0.01708725292884
AGGGGCTGAATGAAAATGG	SNORD6	NA	NA	-7.19105114915328	0.00260134088450074	NA	NA	NA	NA
GGGGCTGAATGAAAATGGCCTTTCTGAAC	SNORD6	NA	NA	-3.57387413479642	0.0139139731509557	NA	NA	NA	NA
TGCTCTGAAGGGGCTGAATGAAAATGG	SNORD6	NA	NA	-7.56629923425129	0.00344400083179597	NA	NA	NA	NA
CCTCTAAGAAGTTCTGAGCTT	SNORD61	NA	NA	-2.527267328417	0.0292224763316168	NA	NA	NA	NA
TCCTCTAAGAAGTTCTGAGCTC	SNORD61	NA	NA	NA	NA	-2.36920013270755	0.0411970381858011	NA	NA
TCCTCTAAGAAGTTCTGAGCTT	SNORD61	NA	NA	NA	NA	-2.44605872809719	0.0233479984057937	NA	NA
GGGAGATGAAGAGGACAGTGACTGAGA	SNORD62A	-4.12430084886468	7.24886468634576e-05	-4.37440670370109	1.46070911710503e-05	-3.45164815151072	0.00146362994290755	-3.01183433202751	0.00312674854675419
GGGAGATGAAGAGGACAGTGACTGAGAA	SNORD62A	-4.72907636935793	0.000271140664257198	-4.25695118321	0.000350756858539925	-4.00031602407654	0.0010095729085864	-3.2716565392205	0.00399583158488466
GGGAGATGAAGAGGACAGTGACTGAGAG	SNORD62A	-2.89479520008204	0.0141190935073314	-3.30696350226965	0.00418104202408009	-2.67510998991474	0.0334374636636561	-2.47190443027471	0.0278507383904711
AGGGAGATGAAGAGGACAGTGACTGAGAG	SNORD62A	NA	NA	-3.66227654884192	0.0423413758275638	NA	NA	NA	NA
AGGGAGATGAAGAGGACAGTGACTGAGAGAA	SNORD62A	NA	NA	-2.34267614626483	0.033781279536833	-5.31673648667528	0.0397168125230215	NA	NA
CTCAGTGATGTAATTCCAATAGATCCTTCTGACT	SNORD62A	NA	NA	-2.7224148644286	0.0366807866994303	NA	NA	NA	NA
GGAGATGAAGAGGACAGTGACTGAGA	SNORD62A	NA	NA	-3.176267675857	0.0147218956087866	NA	NA	-3.77232621092823	0.00346196492805479
GGGAGATGAAGAGGACAGTGACTA	SNORD62A	NA	NA	-3.69870488061782	0.00834049345151458	NA	NA	-3.03112209264096	0.0237866890861085
GGGAGATGAAGAGGACAGTGACTG	SNORD62A	NA	NA	-3.40103299871275	0.00640893344184223	-3.15390724039339	0.0189959988513612	NA	NA
GGGAGATGAAGAGGACAGTGACTGA	SNORD62A	NA	NA	-2.73441932596556	0.0456367500872176	-3.23502882400623	0.033941343950378	NA	NA
GGGAGATGAAGAGGACAGTGACTGAA	SNORD62A	NA	NA	-2.56212577498101	0.0461781881151636	-2.77203227419141	0.0439500075965475	-3.75837738417347	0.00457097600912505
GGGAGATGAAGAGGACAGTGACTGAGAGAA	SNORD62A	NA	NA	-2.70846366034603	0.0241824184482263	NA	NA	-2.71934649033635	0.0189646283412358
GGGAGATGAAGAGGACAGTGACTGAGAGAT	SNORD62A	NA	NA	-2.30042530108687	0.0472366974877824	-2.93308997257686	0.0181202678965915	-3.41853657078761	0.00235101790428405
AGGGAGATGAAGAGGACAGTGACTGAGAGA	SNORD62A	NA	NA	NA	NA	-3.53110404880539	0.00949454898237195	NA	NA
GGGAGATGAAGAGGACAGTGACTGAGAGG	SNORD62A	NA	NA	NA	NA	-3.31452428929376	0.0265054545657734	NA	NA
GGGAGATGAAGAGGACAGTGACTGAG	SNORD62A	NA	NA	NA	NA	NA	NA	-2.6885069446113	0.0227699540444903
GGGAGATGAAGAGGACAGTGACTGAGAGA	SNORD62A	NA	NA	NA	NA	NA	NA	-2.87831571245173	0.00553680183313995
AGAACATGTGGAAAACTAATGACTGAGCACA	SNORD63	-4.87485106079769	0.0147360770686369	-4.40860095362983	0.00279651712532532	NA	NA	NA	NA
AGAACGCGTGGAAAACTAATGACTGAGC	SNORD63	-2.53004738251429	0.0179063101092786	-2.80679337510792	0.0045850735608214	NA	NA	NA	NA
AGAACGCGTGGAAAACTAATGACTGAGCACA	SNORD63	-3.73291403113607	0.00146317249842892	-3.59512271723592	0.000710145883477467	NA	NA	NA	NA
AGAACGTGCGGAAAACTAATGACTGAGCACA	SNORD63	-2.9666137227596	0.00847677440787173	-4.14511721770889	0.000101243142071509	NA	NA	NA	NA
AGAACGTGTGGAAAACCAATGACTGAGC	SNORD63	-2.39506866509519	0.0365652492801645	-2.82322036090297	0.00664045057685826	NA	NA	NA	NA
AGAACGTGTGGAAAACCAATGACTGAGCA	SNORD63	-2.78456039468942	0.0307287563978995	-2.57629658373603	0.0210248874587873	NA	NA	NA	NA
AGAACGTGTGGAAAACCAATGACTGAGCACA	SNORD63	-3.06653681404449	0.00599245503815995	-4.86882918722479	2.2240317563083e-05	NA	NA	NA	NA
AGAACGTGTGGAAAACTAAAGACTGAGC	SNORD63	-2.39850546601972	0.0407659802926094	-3.90471821476452	0.000685431812212387	NA	NA	-2.34679601480496	0.0154374300420464
AGAACGTGTGGAAAACTAACGACTGAGCACA	SNORD63	-3.93067315497622	0.00364379506576665	-5.1741014746687	8.93248239809755e-05	NA	NA	NA	NA
AGAACGTGTGGAAAACTAATGACCGAGCA	SNORD63	-2.65056636789095	0.0237285411930666	-2.44644763928427	0.0178441748312327	NA	NA	NA	NA
AGAACGTGTGGAAAACTAATGACCGAGCACA	SNORD63	-3.69876307359195	0.00377518471776651	-5.1175931465979	5.43932506883601e-05	NA	NA	NA	NA
AGAACGTGTGGAAAACTAATGACTA	SNORD63	-3.71301913036895	0.000385215051127673	-3.10147538012354	0.00170696372456905	NA	NA	NA	NA
AGAACGTGTGGAAAACTAATGACTG	SNORD63	-2.48921791619349	0.0239245680963607	NA	NA	NA	NA	NA	NA
AGAACGTGTGGAAAACTAATGACTGA	SNORD63	-3.66960806984496	0.00323248674930081	-3.22229491342788	0.00512618967436486	NA	NA	NA	NA
AGAACGTGTGGAAAACTAATGACTGAAC	SNORD63	-3.37233733873426	0.0055417085340702	-2.85211941979919	0.00573769055880592	NA	NA	NA	NA
AGAACGTGTGGAAAACTAATGACTGAACACA	SNORD63	-3.53783021586078	0.0218069063403218	-5.54578517701752	0.000256913067303766	NA	NA	NA	NA
AGAACGTGTGGAAAACTAATGACTGAGA	SNORD63	-3.05761446774415	0.000411399118632624	-3.03973975224365	0.000438755165798398	NA	NA	NA	NA
AGAACGTGTGGAAAACTAATGACTGAGC	SNORD63	-2.37258361963037	0.012528426502671	-2.86911615205723	0.00179125123474912	NA	NA	NA	NA
AGAACGTGTGGAAAACTAATGACTGAGCA	SNORD63	-2.51575867133333	0.00180036243253516	-2.70380683307077	0.000692696727028958	NA	NA	NA	NA
AGAACGTGTGGAAAACTAATGACTGAGCAA	SNORD63	-2.88072543407704	0.00289404091478215	-3.38660638435469	0.000259995657480548	NA	NA	NA	NA
AGAACGTGTGGAAAACTAATGACTGAGCAC	SNORD63	-2.88431812193991	0.00215167078500604	-2.86166372414171	0.00234834071646112	NA	NA	NA	NA
AGAACGTGTGGAAAACTAATGACTGAGCACA	SNORD63	-3.70508957469496	1.32935044030404e-05	-3.79462270266454	8.25455329242463e-06	NA	NA	NA	NA
AGAACGTGTGGAAAACTAATGACTGAGCACC	SNORD63	-5.55174349563851	0.00304685398164519	-4.60177096278307	0.00118117313275757	NA	NA	NA	NA
AGAACGTGTGGAAAACTAATGACTGAGCACG	SNORD63	-3.88990050746457	0.000692220216692511	NA	NA	NA	NA	NA	NA
AGAACGTGTGGAAAACTAATGACTGAGCACT	SNORD63	-5.43458294360894	1.76110765179697e-05	-4.18829642111307	0.000182770534747441	NA	NA	NA	NA
AGAACGTGTGGAAAACTAATGACTGAGCAG	SNORD63	-2.93695129037794	0.0265557614420124	NA	NA	NA	NA	NA	NA
AGAACGTGTGGAAAACTAATGACTGAGCAT	SNORD63	-3.70235583127255	3.28716991832484e-06	-3.67301144731345	2.00421009615334e-06	-2.19779740270618	0.0187707033229183	-2.07288938510516	0.0146891172512607
AGAACGTGTGGAAAACTAATGACTGAGCATA	SNORD63	-3.3249193336753	0.0147659006336045	-4.24130435260352	0.000739157742501714	NA	NA	NA	NA
AGAACGTGTGGAAAACTAATGACTGAGCC	SNORD63	-4.17257764420766	0.000513203843920687	-6.46206914292528	5.18282215935502e-07	NA	NA	-2.36658083559063	0.0115864935541259
AGAACGTGTGGAAAACTAATGACTGAGCG	SNORD63	-2.7035960774469	0.0168720377421114	NA	NA	NA	NA	NA	NA
AGAACGTGTGGAAAACTAATGACTGAGCGCA	SNORD63	-3.48695598445832	0.00188302547428675	-4.90536350897184	9.65606364857424e-06	NA	NA	NA	NA
AGAACGTGTGGAAAACTAATGACTGAGCT	SNORD63	-4.13387022951299	5.12291510952541e-06	-3.55715711222391	2.89538447662624e-05	-2.29944650692438	0.018539010133135	-2.43053646043134	0.00496051229158544
AGAACGTGTGGAAAACTAATGACTGAGT	SNORD63	-3.03938632584373	0.000168802705636199	-3.86041547413413	4.20489788505555e-07	-2.1630220848555	0.022189813981307	-2.27110475677353	0.00664405158722555
AGAACGTGTGGAAAACTAATGACTGAGTA	SNORD63	-4.56656001750688	0.00595558980792853	-2.92168959637103	0.0177648655728282	NA	NA	NA	NA
AGAACGTGTGGAAAACTAATGACTGAGTACA	SNORD63	-5.16473331253876	0.00976874227760822	-5.39725580602449	0.000702109726870862	NA	NA	NA	NA
AGAACGTGTGGAAAACTAATGACTGATC	SNORD63	-3.06274215151234	0.029789489687896	-3.56782935743725	0.00748071973596318	NA	NA	NA	NA
AGAACGTGTGGAAAACTAATGACTGGGC	SNORD63	-3.04750861059485	0.0042759487909285	-3.07564311598123	0.00221471576854281	NA	NA	NA	NA
AGAACGTGTGGAAAACTAATGACTGGGCA	SNORD63	-3.01600530614777	0.00335750659376434	-3.29342814607832	0.000515316255618129	NA	NA	NA	NA
AGAACGTGTGGAAAACTAATGACTGGGCACA	SNORD63	-4.12785929142692	0.000459592835799663	-3.3562452656236	0.00155324230663698	NA	NA	NA	NA
AGAACGTGTGGAAAACTAATGACTGTGC	SNORD63	-3.8824654081858	0.0271819927197791	-3.16901887750776	0.0140241597676258	NA	NA	NA	NA
AGAACGTGTGGAAAACTAATGACTT	SNORD63	-3.4648696915059	0.015887370291595	-3.38260005152557	0.00446383422421344	NA	NA	-2.47874751743484	0.0269874969524127
AGAACGTGTGGAAAACTAATGGCTGAGC	SNORD63	-2.49033982023366	0.0256499314297752	-2.40482076705893	0.0205692711282094	NA	NA	NA	NA
AGAACGTGTGGAAAACTAATGGCTGAGCA	SNORD63	-2.60381745071032	0.0231321105344863	-2.85985618444688	0.00624481570933296	NA	NA	NA	NA
AGAACGTGTGGAAAACTAATGGCTGAGCAC	SNORD63	-3.46774393925306	0.0305542509924168	-4.1006770611225	0.00202420194909497	NA	NA	NA	NA
AGAACGTGTGGAAAACTAATGGCTGAGCACA	SNORD63	-3.29891625108796	0.00617679167370396	-3.26685349349201	0.00309444739671044	NA	NA	NA	NA
AGAACGTGTGGAAAACTAGTGACTGAGC	SNORD63	-2.46764077162371	0.015887370291595	-3.87846322744982	4.87855696385214e-05	NA	NA	NA	NA
AGAACGTGTGGAAAACTAGTGACTGAGCA	SNORD63	-2.90604081361071	0.0082393509729638	-3.59727995699793	0.000419718515617319	NA	NA	-2.35372547609448	0.0136222466230869
AGAACGTGTGGAAAACTAGTGACTGAGCACA	SNORD63	-4.31434940457125	0.000496362802711093	-4.34717371996531	8.75800060432112e-05	NA	NA	NA	NA
AGAACGTGTGGAAAACTGATGACTGAGCA	SNORD63	-2.4412687096557	0.0295402116197278	-3.18889330233509	0.00243626888655149	NA	NA	NA	NA
AGAACGTGTGGAAACCTAATGACTGAGC	SNORD63	-2.84068221313119	0.00624848382231369	-3.39763005535738	0.000553666243011823	NA	NA	NA	NA
AGAACGTGTGGAAACCTAATGACTGAGCA	SNORD63	-2.41272904635251	0.0475346994343589	-2.28187869769712	0.0282225445082837	NA	NA	NA	NA
AGAACGTGTGGAAACCTAATGACTGAGCACA	SNORD63	-2.67754416526578	0.0412749314395742	-4.49145903209758	0.0008074705404866	NA	NA	NA	NA
AGAACGTGTGGAAAGCTAATGACTGAGC	SNORD63	-2.31168547520865	0.0444016580884104	-2.49385520088809	0.0185369043945175	NA	NA	NA	NA
AGAACGTGTGGAAAGCTAATGACTGAGCACA	SNORD63	-3.80615494470631	0.000555570570364031	-5.67851664871571	8.78737718603669e-07	NA	NA	NA	NA
AGAACGTGTGGAAGACTAATGACTGAGCA	SNORD63	-2.47739417128818	0.0309982112878331	-2.36118675910578	0.0245340106856794	NA	NA	NA	NA
AGAACGTGTGGAAGACTAATGACTGAGCACA	SNORD63	-9.0448409100968	4.23170180059327e-06	-4.10749308418904	0.000280021995188406	NA	NA	NA	NA
AGAACGTGTGGAGAACTAATGACTGAGC	SNORD63	-2.20894835025067	0.0364377248275711	-2.89539482200689	0.00277005517692887	NA	NA	NA	NA
AGAACGTGTGGAGAACTAATGACTGAGCA	SNORD63	-2.80687964914619	0.0249556166525054	NA	NA	NA	NA	NA	NA
AGAACGTGTGGAGAACTAATGACTGAGCACA	SNORD63	-4.44930415137168	2.58389552804225e-05	-4.90198405981706	6.58923225703203e-07	NA	NA	NA	NA
AGAACGTGTGGGAAACTAATGACTGAGC	SNORD63	-2.19817124570861	0.0279716083665086	-2.93266651440298	0.00123094073818315	NA	NA	NA	NA
AGAACGTGTGGGAAACTAATGACTGAGCA	SNORD63	-2.4595247855169	0.0112969045002431	-2.5713881563865	0.00457328935219315	NA	NA	NA	NA
AGAACGTGTGGGAAACTAATGACTGAGCACA	SNORD63	-3.1595902507842	0.00697532669246736	-3.89323869276573	0.000413192777610392	NA	NA	NA	NA
AGAATGTGTGGAAAACTAATGACTGAGC	SNORD63	-2.89240548869457	0.0391053265239727	-2.59860702366361	0.0264163032006947	NA	NA	NA	NA
AGAATGTGTGGAAAACTAATGACTGAGCACA	SNORD63	-4.16595164974494	0.0468571610509267	-4.11596104642577	0.00883692959576523	NA	NA	NA	NA
AGAGCGTGTGGAAAACTAATGACTGAGCACA	SNORD63	-2.89591188153423	0.00494531660237666	-3.27140033900382	0.000617299649892999	NA	NA	NA	NA
AGGACGTGTGGAAAACTAATGACTGAGCA	SNORD63	-2.71939906759652	0.00587094821061968	-2.50189310539859	0.00575627116928911	NA	NA	NA	NA
AGGACGTGTGGAAAACTAATGACTGAGCACA	SNORD63	-3.45338003332351	0.00469519410598741	-5.17908889738569	1.16054470139722e-05	NA	NA	NA	NA
ATCATTCTGAAAGAACGTGTGGAAAA	SNORD63	-4.35445962699667	0.00696691253158042	-4.59685212267788	0.00154778575995779	NA	NA	NA	NA
CATTCTGAAAGAACGTGTGGA	SNORD63	-3.26497731986183	0.0432581902517285	-5.60414459683888	0.000729629824813565	NA	NA	NA	NA
CATTCTGAAAGAACGTGTGGAA	SNORD63	-3.42472268670699	0.00531005117703475	-3.75872290379081	0.00159657018166422	NA	NA	NA	NA
CATTCTGAAAGAACGTGTGGAAA	SNORD63	-3.16175844970693	0.00616644205783245	NA	NA	NA	NA	NA	NA
CATTCTGAAAGAACGTGTGGAAAA	SNORD63	-4.18082031954778	2.43869786974459e-05	-3.8088134750965	0.000154436570081649	NA	NA	NA	NA
CATTCTGAAAGAACGTGTGGAAAAA	SNORD63	-3.18663392899894	0.0115195155946544	NA	NA	NA	NA	NA	NA
CATTCTGAAAGAACGTGTGGAAAAC	SNORD63	-3.55771860405011	0.00024386519955805	-4.09235667909607	1.25224793018605e-05	NA	NA	NA	NA
CATTCTGAAAGAACGTGTGGAAAACA	SNORD63	-4.23809668872848	0.000463205820831651	-4.62606229670779	3.69806089547535e-05	NA	NA	NA	NA
CATTCTGAAAGAACGTGTGGAAAACC	SNORD63	-3.75788773812538	0.000875752439886623	-4.24676851696719	7.04575479080859e-05	NA	NA	NA	NA
CATTCTGAAAGAACGTGTGGAAAACT	SNORD63	-3.70015720381074	0.000616091784285909	-3.8371990750432	0.00030097512250957	NA	NA	NA	NA
CATTCTGAAAGAACGTGTGGAAAACTAATG	SNORD63	-4.05558977840593	0.00508822457850356	-5.20201340327072	0.000204198844177857	NA	NA	NA	NA
CATTCTGAAAGAACGTGTGGAAAACTAATGACTA	SNORD63	-3.37895659489619	0.0030777594040871	-4.72418975400057	1.43793302712457e-05	-2.57303404617478	0.0301377508447298	-2.86456937641921	0.00665411046344945
CATTCTGAAAGAACGTGTGGAAAACTAATGACTG	SNORD63	-2.93170236903253	0.00970192987689638	-3.84864630824729	0.000425390206503438	NA	NA	NA	NA
CATTCTGAAAGAACGTGTGGAAAACTAATGACTT	SNORD63	-4.131062211937	0.0219936560349327	-3.88801077327224	0.00748179174602624	NA	NA	-3.09850976482131	0.0189621917428167
CATTCTGAAAGAACGTGTGGAAAAT	SNORD63	-3.58964200245738	0.00109635637570445	-3.77753147153264	0.000241250934365103	NA	NA	NA	NA
GAACGTGTGGAAAACTAATGACTGAGCACA	SNORD63	-2.79325040398253	0.00561482940341755	-2.22765835487664	0.0289876806141544	NA	NA	NA	NA
GAACGTGTGGAAAACTAATGACTGAGCAT	SNORD63	-3.30561588021744	0.00412895677217211	-2.40146786930025	0.0223852391386786	NA	NA	NA	NA
GAACGTGTGGAAAACTAATGACTGAGT	SNORD63	-1.92853005382797	0.0471218686323685	-1.91697344698856	0.0433328754559666	NA	NA	NA	NA
GGAACGTGTGGAAAACTAATGACTGAGC	SNORD63	-2.42783693413906	0.00844613223726429	-3.55091001426057	2.04493747931406e-05	NA	NA	-1.81978654200745	0.0440250543994229
GGAACGTGTGGAAAACTAATGACTGAGCA	SNORD63	-2.25192126404397	0.0314837333745951	-3.13610428962017	0.00108762450423701	NA	NA	NA	NA
GGAACGTGTGGAAAACTAATGACTGAGCACA	SNORD63	-4.00316409137897	0.000239422879862362	-3.6588291871408	0.000208905248527912	NA	NA	NA	NA
GTGGAAAACTAATGACTGAGT	SNORD63	-2.66572272906455	0.0249025361078113	-3.48760143229625	0.00169737647816971	-3.03056524875154	0.00895163836410972	-3.00570885029067	0.00398486612362486
TCATTCTGAAAGAACGTGTGGAAAAC	SNORD63	-3.87141760575184	0.0219880034132532	NA	NA	NA	NA	NA	NA
TCATTCTGAAAGAACGTGTGGAAAACT	SNORD63	-3.54995820919099	0.048882337155821	NA	NA	NA	NA	NA	NA
TGAACGTGTGGAAAACTAATGACTGAGC	SNORD63	-2.88778555948019	0.0155281182823145	-3.03101396972591	0.00470612909443704	NA	NA	NA	NA
AACGTGTGGAAAACTAATGACTGAGC	SNORD63	NA	NA	-2.42153581774928	0.0434662493334127	NA	NA	NA	NA
AACGTGTGGAAAACTAATGACTGAGCA	SNORD63	NA	NA	-3.25667146976417	0.0174220183389571	NA	NA	NA	NA
ACGTGTGGAAAACTAATGACTGAGC	SNORD63	NA	NA	-3.86578617063722	0.00820123328031878	NA	NA	NA	NA
AGAACGAGTGGAAAACTAATGACTGAGC	SNORD63	NA	NA	-2.91440690795397	0.0170438881304752	NA	NA	NA	NA
AGAACGCGTGGAAAACTAATGACTGAGCAC	SNORD63	NA	NA	-3.41799441509432	0.00441787542684617	NA	NA	NA	NA
AGAACGTGAGGAAAACTAATGACTGAGC	SNORD63	NA	NA	-2.67479550938918	0.0205535122798739	NA	NA	NA	NA
AGAACGTGCGGAAAACTAATGACTGAGCAC	SNORD63	NA	NA	-3.38721513594606	0.00672971830505361	NA	NA	NA	NA
AGAACGTGTGAAAAACTAATGACTGAGC	SNORD63	NA	NA	-4.00600127776757	0.00253537173959908	NA	NA	NA	NA
AGAACGTGTGGAAAACAAATGACTGAGC	SNORD63	NA	NA	-2.83794856916287	0.0202368975809778	NA	NA	NA	NA
AGAACGTGTGGAAAACTAACGACTGAGCA	SNORD63	NA	NA	-2.44561206514563	0.0302074561385126	NA	NA	NA	NA
AGAACGTGTGGAAAACTAATAACTGAGCACA	SNORD63	NA	NA	-3.96370244357622	0.0163077714782363	NA	NA	NA	NA
AGAACGTGTGGAAAACTAATGACAGAGC	SNORD63	NA	NA	-2.42328878959579	0.0341963610895088	NA	NA	NA	NA
AGAACGTGTGGAAAACTAATGACCGAGC	SNORD63	NA	NA	-2.49883400029346	0.0159771608983694	NA	NA	NA	NA
AGAACGTGTGGAAAACTAATGACT	SNORD63	NA	NA	-4.08729254162383	0.00338947933366839	NA	NA	NA	NA
AGAACGTGTGGAAAACTAATGACTGAA	SNORD63	NA	NA	-3.60642982538145	0.000367895729734044	NA	NA	NA	NA
AGAACGTGTGGAAAACTAATGACTGACCA	SNORD63	NA	NA	-4.97392567398068	0.0360294014379977	NA	NA	NA	NA
AGAACGTGTGGAAAACTAATGACTGAGG	SNORD63	NA	NA	-3.76213013988659	0.00127643488095855	NA	NA	NA	NA
AGAACGTGTGGAAAACTAGTGACTGAGCAC	SNORD63	NA	NA	-4.39847508988468	0.00672123038952083	NA	NA	NA	NA
AGAACGTGTGGAAAACTGATGACTGAGC	SNORD63	NA	NA	-2.52120452313894	0.0220686168609388	NA	NA	NA	NA
AGAACGTGTGGAAAGCTAATGACTGAGCA	SNORD63	NA	NA	-2.53757467649622	0.0196994223959204	NA	NA	NA	NA
AGAACGTGTGGAAGACTAATGACTGAGC	SNORD63	NA	NA	-2.47592081388342	0.031048128674068	NA	NA	NA	NA
AGAGCGTGTGGAAAACTAATGACTGAGC	SNORD63	NA	NA	-2.59365675268966	0.00879630261478145	NA	NA	NA	NA
AGAGCGTGTGGAAAACTAATGACTGAGCA	SNORD63	NA	NA	-2.87604374272739	0.0114804059583273	NA	NA	NA	NA
AGGACGTGTGGAAAACTAATGACTGAGC	SNORD63	NA	NA	-3.01970837305556	0.00156224911205735	NA	NA	NA	NA
AGGACGTGTGGAAAACTAATGACTGAGCAC	SNORD63	NA	NA	-3.20755996725787	0.0105660695371807	NA	NA	NA	NA
ATCATTCTGAAAGAACGTGTGGAAAAC	SNORD63	NA	NA	-7.55248428099275	0.00154616898823913	NA	NA	NA	NA
CATTCTGAAAGAACGTGTGGAAAACTA	SNORD63	NA	NA	-3.96706414435304	0.00820002863239772	NA	NA	NA	NA
CATTCTGAAAGAACGTGTGGAAAACTAATA	SNORD63	NA	NA	-6.49128886350708	0.012145771031587	NA	NA	NA	NA
GAACGTGTGGAAAACTAATGACTGAGCT	SNORD63	NA	NA	-2.60045871731545	0.0190715211400435	NA	NA	NA	NA
GGAACGTGTGGAAAACTAATGACTGAGCAC	SNORD63	NA	NA	-4.5126200599817	0.000551352647138332	NA	NA	NA	NA
GTGTGGAAAACTAATGACTGAGC	SNORD63	NA	NA	-3.30985430327539	0.00799536939428936	NA	NA	NA	NA
TATTCTGAAAGAACGTGTGGAAAA	SNORD63	NA	NA	-3.66262741552401	0.0235472151155071	NA	NA	NA	NA
TCATTCTGAAAGAACGTGTGGAAAA	SNORD63	NA	NA	-3.25016392773977	0.0160263241082035	NA	NA	NA	NA
TGAACGTGTGGAAAACTAATGACTGAGCACA	SNORD63	NA	NA	-2.68308865403473	0.0361323065879327	NA	NA	NA	NA
TGTGGAAAACTAATGACTGAGT	SNORD63	NA	NA	NA	NA	-2.67694670355605	0.0410460430726677	-2.68222208608332	0.020132278233103
GGAAAACTAATGACTGAGT	SNORD63	NA	NA	NA	NA	NA	NA	-2.64760565814789	0.023208496830119
TGTGGAAAACTAATGACTGAGA	SNORD63	NA	NA	NA	NA	NA	NA	-2.97031022039075	0.00805425706182134
ACACCATGATGGAACCGAGGATCTGAGG	SNORD66	-3.57298266197662	0.0112389958399459	-3.21714485520095	0.00587126383908705	-2.75852279459565	0.0253362190578079	NA	NA
ACACCATGATGGAACTGA	SNORD66	-2.44437124514814	0.0250744045512212	-3.73985870884807	0.000279075156920055	-2.75592063615869	0.00746695668984917	NA	NA
ACACCATGATGGAACTGAGGACCTGAGG	SNORD66	-3.64075443438719	0.0114376583517479	-3.86968492630171	0.00154874754467377	-3.07811248714294	0.0147876506222311	NA	NA
ACACCATGATGGAACTGAGGATCTA	SNORD66	-4.13126589798389	0.00119211399185729	-4.60547685959072	0.000119633279068084	-2.92316660557978	0.0190220349406707	NA	NA
ACACCATGATGGAACTGAGGATCTG	SNORD66	-3.13141318183178	0.0102448068132061	-4.07514140697896	0.00055992012589474	NA	NA	NA	NA
ACACCATGATGGAACTGAGGATCTGAA	SNORD66	-2.53438642800042	0.0102072320535462	-2.87828047780461	0.0017312272894655	-2.6405241860975	0.00724765537510022	-2.51913634015171	0.00512820978583708
ACACCATGATGGAACTGAGGATCTGAG	SNORD66	-3.06721160759222	0.00121929655130725	NA	NA	-2.42924771896845	0.0192083500081656	-2.08443795687246	0.0291924635677111
ACACCATGATGGAACTGAGGATCTGAGA	SNORD66	-3.03633598129052	0.000436489797960734	-4.05739876564558	5.44960322140076e-07	-3.08943824069359	0.000535622510827339	-2.5251596117262	0.00361756677407175
ACACCATGATGGAACTGAGGATCTGAGC	SNORD66	-4.17970330967592	0.00101320980538158	-3.77167100375743	0.000917232017654471	-3.50912433667102	0.00292685610248305	-2.53075580850959	0.018707258596974
ACACCATGATGGAACTGAGGATCTGAGG	SNORD66	-2.94779965109226	0.000302937806559615	-3.22129198776469	6.17470979448135e-05	-2.76302840501023	0.00151437942180055	-2.2722713445766	0.0068216003999565
ACACCATGATGGAACTGAGGATCTGAGGA	SNORD66	-2.19249455295908	0.0199768862912682	-2.36368164224459	0.0104111894851497	-2.69213860953942	0.00468254460057592	-2.25728962476238	0.0119240336442705
ACACCATGATGGAACTGAGGATCTGAGGAA	SNORD66	-2.43732308887452	0.00150781084303842	-2.58330393751896	0.00053241935951816	-2.84705732126682	0.000127533261456656	-2.48536080425432	0.000715934803266423
ACACCATGATGGAACTGAGGATCTGAGGAAA	SNORD66	-2.06893491737607	0.0314638214961171	-2.77353344850706	0.00173358997904324	-2.84799417848236	0.00202383225401223	-2.52140269065379	0.00377882887768833
ACACCATGATGGAACTGAGGATCTGAGGG	SNORD66	-3.35747350016118	0.00226303036990854	NA	NA	-3.57688676625915	0.000867054804218627	NA	NA
ACACCATGATGGAACTGAGGATCTGAGGT	SNORD66	-3.92854797665818	2.05870914330454e-05	-3.1984538999796	0.000210195935742685	-3.15667952342014	0.000381726748823162	-3.61464828149622	1.74327034639609e-05
ACACCATGATGGAACTGAGGATCTGAGT	SNORD66	-5.36389796274767	1.49798313841503e-07	-5.31991257595999	1.22672032283767e-08	-2.77492353591089	0.00632508407878148	-2.84200701440706	0.00227318912685065
ACACCATGATGGAACTGAGGATCTGGGG	SNORD66	-3.38558274864974	0.00801875479362233	-3.55626796544632	0.00196896992613458	-2.65295372936329	0.0313104572960462	-2.7296263487519	0.0133071565596348
ACACCATGATGGAACTGAGGATCTGGGGA	SNORD66	-2.21256248252057	0.0475102465744219	-2.45600317556049	0.0167776005570795	-3.35959784384359	0.00172047063955916	-2.11120947704843	0.0352350293609684
ACACCATGATGGAACTGAGGGTCTGAGG	SNORD66	-3.63999543133847	0.00896710824345191	-4.21014909188894	0.00071885528127379	-3.69500891853242	0.00377525528636305	NA	NA
ACACCATGATGGAACTGGGGATCTGAGG	SNORD66	-3.31722422069374	0.00987225345086401	-4.28262770067916	0.000453823561366138	-2.57876248423783	0.0343745424957127	NA	NA
ACACCATGATGGAACTGGGGATCTGAGGA	SNORD66	-3.31335509969151	0.00230376398083016	-2.9452249501596	0.00214118656266709	-2.31340810670565	0.0234608860092943	NA	NA
ACACCATGATGGGACTGAGGATCTGAGG	SNORD66	-4.43210809198357	0.000447836639230558	-4.36239766547409	8.76047649190347e-05	-3.08970342260011	0.00515907380070805	NA	NA
ACACCATGATGGGACTGAGGATCTGAGGA	SNORD66	-3.00502225068309	0.0042063561780362	-3.16610818927363	0.000943864076458912	-2.60315295296379	0.00951517812294321	-2.12599150251088	0.0207589061554559
ACACCATGGTGGAACTGAGGATCTGAGG	SNORD66	-4.00504365613741	0.00144433575683432	-4.00538022330248	0.000317312017287953	NA	NA	NA	NA
ACCATGATGGAACTGAGGATCTGAGG	SNORD66	-4.58141764207735	0.00549694783620011	NA	NA	NA	NA	NA	NA
ACCATGATGGAACTGAGGATCTGAGGA	SNORD66	-2.83788191223339	0.0136385602077547	-4.32377322745938	6.89786143146269e-05	NA	NA	-2.22081522909346	0.0378674018404699
ACGCCATGATGGAACTGAGGATCTGAGG	SNORD66	-2.56276489939443	0.0298239142344619	-3.09482976876346	0.00381713728939899	-2.66359057866723	0.0201450776913433	-2.55497279862784	0.0131321315892461
ACGCCATGATGGAACTGAGGATCTGAGGA	SNORD66	-2.46416396524385	0.0462474964162715	NA	NA	NA	NA	NA	NA
ATGGAACTGAGGATCTGAGGA	SNORD66	-4.70820915764832	0.00918895554810647	-3.2630862257787	0.0201723444262457	NA	NA	NA	NA
CACCACGATGGAACTGAGGATCTGAGG	SNORD66	-3.87714060118333	0.00466512094055808	-4.16364974136262	0.00076738716270483	NA	NA	NA	NA
CACCATGACGGAACTGAGGATCTGAGG	SNORD66	-2.88178188756583	0.0137802483176275	-3.1507339984005	0.00267741060472606	-2.54841293062734	0.0236729348179801	-2.69900224685912	0.00783575715474905
CACCATGACGGAACTGAGGATCTGAGGA	SNORD66	-3.06749863321381	0.0262824464963885	-2.6954894914461	0.0193954018768353	-3.76979372353209	0.00284969388706877	NA	NA
CACCATGATGGAACTGA	SNORD66	-3.7052576621404	0.000605091857219078	-3.56327914435516	0.000183096197072458	NA	NA	NA	NA
CACCATGATGGAACTGAGA	SNORD66	-3.15568809825326	0.0409923343854102	NA	NA	NA	NA	NA	NA
CACCATGATGGAACTGAGGACCTGAGG	SNORD66	-2.92733640963518	0.0107426128788189	-4.14552839755358	0.000186296835559768	-2.61931060093889	0.0178151691752395	-2.11641629336407	0.0361266309671637
CACCATGATGGAACTGAGGACCTGAGGA	SNORD66	-2.95457433775592	0.028764274006139	-3.54311574349709	0.00398540499608515	NA	NA	-2.72985249762322	0.0146808328594536
CACCATGATGGAACTGAGGATCTA	SNORD66	-4.04398823544059	0.000464892842162613	-5.9409453964788	4.57632002620147e-07	-2.62799445063653	0.0226563861874306	NA	NA
CACCATGATGGAACTGAGGATCTG	SNORD66	-3.42189644221663	0.00180060825007335	-4.03496580150725	0.000121348291747465	NA	NA	NA	NA
CACCATGATGGAACTGAGGATCTGAA	SNORD66	-4.03248749869892	0.000101121159725439	-2.79772349882999	0.00352324188324686	-2.61947163263479	0.0103585123088496	NA	NA
CACCATGATGGAACTGAGGATCTGAG	SNORD66	-3.57267443436056	3.88110265157277e-05	-2.79037305842467	0.00145992851733494	-2.19049982641884	0.0275864042796429	NA	NA
CACCATGATGGAACTGAGGATCTGAGA	SNORD66	-4.42290686417376	3.17348532059538e-11	-4.79723421392851	4.13015969153346e-14	-3.23027510382098	4.67564393809965e-06	-2.49890312429459	0.000702257870554771
CACCATGATGGAACTGAGGATCTGAGC	SNORD66	-5.02193197743827	9.90478423215957e-05	-4.79758846966526	2.98650499914481e-05	-3.60926476148511	0.00155364108518464	-2.41613171847348	0.0222077056731734
CACCATGATGGAACTGAGGATCTGAGG	SNORD66	-3.29379041982811	6.81864914060046e-06	-3.75512361529364	1.22757307583758e-07	-2.65897801517741	0.00107308569375533	-2.09628502722198	0.00898054660219559
CACCATGATGGAACTGAGGATCTGAGGA	SNORD66	-2.28818815084422	0.0114709789809294	-2.36348125760285	0.00844394963947208	-2.56411590204939	0.00616395418005913	-2.17564971451151	0.0135493345043463
CACCATGATGGAACTGAGGATCTGAGGAA	SNORD66	-2.28354087022223	0.00879477858709544	-2.13295730963301	0.0142485460661341	-2.70907534589051	0.00164981284858135	-2.32675749870206	0.00473101265191507
CACCATGATGGAACTGAGGATCTGAGGAAG	SNORD66	-2.64784623966447	0.00601632048170267	NA	NA	-2.42284207000302	0.0183835398901218	-2.09189073077835	0.0273961356084827
CACCATGATGGAACTGAGGATCTGAGGC	SNORD66	-3.32616621675164	0.0370624071771734	-4.38543176414524	0.00252522039863982	-3.90315534761511	0.00666302802085652	-3.25588838502446	0.0097605898983196
CACCATGATGGAACTGAGGATCTGAGGT	SNORD66	-3.31769811277868	7.04638569939869e-05	-4.11850916356113	1.01790095441632e-07	-3.529745736929	4.65589323465694e-06	-3.30474059575791	1.4258942618653e-05
CACCATGATGGAACTGAGGATCTGAGT	SNORD66	-5.05876011314151	2.70761902985497e-06	-5.54490843524155	4.205031285524e-08	-3.25458422774684	0.00238117902053438	-3.05198379102764	0.00214172601409854
CACCATGATGGAACTGAGGATCTGGGG	SNORD66	-4.43756119583648	0.000876471326675814	-3.74769715226607	0.00142450368508545	-2.58405340714832	0.0385569716663967	NA	NA
CACCATGATGGAACTGAGGATCTGGGGA	SNORD66	-3.06572203379295	0.00234585463029551	-4.0775388297498	2.21853350715904e-05	-3.30502175071622	0.000373130628856102	-2.1788520392054	0.0141910593737489
CACCATGATGGAACTGAGGGTCTGAGG	SNORD66	-4.58932061969548	0.000641871443184385	-5.0629655497254	5.15777402046398e-05	-2.51786563110851	0.0337727581785427	-2.60815672772317	0.0136524058514301
CACCATGATGGAACTGAGGGTCTGAGGA	SNORD66	-2.28871667352294	0.0399903822403267	-3.02263391842849	0.0025158970173309	-2.52869222240044	0.01600653009502	-2.81621855407116	0.00320442467490986
CACCATGATGGAACTGGGGATCTGAGG	SNORD66	-2.99950449697763	0.020748286112007	-2.60742148177236	0.0260606064040513	NA	NA	NA	NA
CACCATGATGGAACTGGGGATCTGAGGA	SNORD66	-2.67658894896134	0.0177189046337827	-2.92227499255324	0.00407942347421276	NA	NA	-2.33371935762771	0.0174886407989982
CACCATGATGGAGCTGAGGATCTGAGG	SNORD66	-3.53435240999789	0.00342069244470636	-5.39057898819273	1.25224793018605e-05	-2.65504474089788	0.0189349623431645	NA	NA
CACCATGATGGGACTGAGGATCTGAGG	SNORD66	-4.27848248833849	0.000183626291843522	-3.25540554222184	0.00111563558588678	NA	NA	NA	NA
CACCATGATGGGACTGAGGATCTGAGGA	SNORD66	-1.96252400575742	0.0474808327005815	-2.49803520620135	0.00434744966915453	-2.20683004641892	0.0191094157194718	-2.14792609135239	0.0117474492038137
CACCATGGTGGAACTGAGGATCTGAGGA	SNORD66	-3.53307532124615	0.00579483837265808	-3.06861164919324	0.00679757984399925	-3.11152269953384	0.00924184699233031	NA	NA
CACCGTGATGGAACTGAGGATCTGAGG	SNORD66	-4.3149335923702	0.00204912021042569	-4.68401789416949	0.000292721207939181	NA	NA	-2.97235154354788	0.00818522856979657
CGCCATGATGGAACTGAGGATCTGAGG	SNORD66	-3.17217534557886	0.00697532669246736	-3.10301016648507	0.00328426525069359	-2.94713361050701	0.00861830151846595	NA	NA
GACACCATGATGGAACTGAGGATCTGAGA	SNORD66	-3.78407869099491	0.00763892036047512	-4.6670890746945	0.000501400132018911	-3.97735524742076	0.00290180020363589	-3.82357932605507	0.00194913425627116
GACACCATGATGGAACTGAGGATCTGAGG	SNORD66	-2.79234899212349	0.00632804679615216	-4.6743722529657	8.81477332478845e-07	-2.80284917487631	0.00668590259148788	-1.96900466398401	0.0469121572965122
GACACCATGATGGAACTGAGGATCTGAGGA	SNORD66	-2.85704149327266	0.00748922739059029	NA	NA	-2.57592597733745	0.0217701331185111	-2.39863976282695	0.017865051040022
GCACCATGATGGAACTGAGGATCTGAGG	SNORD66	-3.08700403317842	0.0017103067969555	-4.83172392227676	1.29009189119084e-06	-3.12469890655207	0.000628564060250909	-2.14575069320797	0.0147406292713241
GCACCATGATGGAACTGAGGATCTGAGGA	SNORD66	-2.44396980361761	0.0266795624971414	-2.76732671971068	0.00578054592554831	-2.49195360594533	0.0207701991429592	-3.18391975831726	0.00117907102367458
TACCATGATGGAACTGAGGATCTGAGG	SNORD66	-3.08016770776939	0.0418084241297258	-3.00002784895546	0.016797079312066	NA	NA	NA	NA
TACCATGATGGAACTGAGGATCTGAGGA	SNORD66	-2.9697432587252	0.0322407187887108	-3.61993674821023	0.00385393174542397	NA	NA	-2.41118507367593	0.0287956129200763
TTCCTCTGATGACTTC	SNORD66	5.09470445401412	3.86744400698575e-06	2.69936708192335	0.0218923259818646	NA	NA	NA	NA
ACACCACGATGGAACTGAGGATCTGAGG	SNORD66	NA	NA	-3.52468866755507	0.00421190674827331	-3.34193393172332	0.00766063718094446	NA	NA
ACACCACGATGGAACTGAGGATCTGAGGA	SNORD66	NA	NA	-3.28989594603955	0.00383777441628106	-2.28481823190723	0.0479276425975328	NA	NA
ACACCATGACGGAACTGAGGATCTGAGG	SNORD66	NA	NA	-2.51857528209492	0.0379558660702864	NA	NA	NA	NA
ACACCATGACGGAACTGAGGATCTGAGGA	SNORD66	NA	NA	-2.84767213352385	0.0119863316930146	NA	NA	-2.23849597781457	0.0478337547965305
ACACCATGATGGAACCGAGGATCTGAGGA	SNORD66	NA	NA	-3.6162796207436	0.00339107681081214	-2.5328327726716	0.0346421686533286	-2.4901662581968	0.0212662215909906
ACACCATGATGGAACTGAGGACCTGAGGA	SNORD66	NA	NA	-4.46524219323835	0.00271456765957526	NA	NA	-2.95196442292977	0.0210163722131199
ACACCATGATGGAACTGAGGATCCGAGG	SNORD66	NA	NA	-3.37190470645175	0.00239848750995778	NA	NA	NA	NA
ACACCATGATGGAACTGAGGATCTGA	SNORD66	NA	NA	-3.61724109886011	0.000291800057708259	NA	NA	NA	NA
ACACCATGATGGAACTGAGGATCTGAGGAAG	SNORD66	NA	NA	-2.06337218119245	0.0365951461152344	NA	NA	NA	NA
ACACCATGATGGAACTGAGGATCTGAGGC	SNORD66	NA	NA	-2.25429356112357	0.0442807744817843	-4.25047746707761	0.00239985154759895	NA	NA
ACACCATGATGGAACTGAGGGTCTGAGGA	SNORD66	NA	NA	-2.08429956054611	0.0474563034353468	-2.71739938263166	0.0169653037128608	-2.94041038295961	0.00438077970938583
ACACCATGATGGAGCTGAGGATCTGAGG	SNORD66	NA	NA	-3.36410078849918	0.00305814342459388	NA	NA	NA	NA
ACACCATGATGGAGCTGAGGATCTGAGGA	SNORD66	NA	NA	-2.31952985382272	0.0314188831555752	-2.80594964348641	0.0158771660613234	NA	NA
ACACCATGGTGGAACTGAGGATCTGAGGA	SNORD66	NA	NA	-3.93613473202847	0.000771711467559071	NA	NA	-2.67318930856724	0.0120884955400844
ACACCGTGATGGAACTGAGGATCTGAGG	SNORD66	NA	NA	-4.1209139810615	0.00088937092731028	-3.23506390342153	0.00642686087959791	-2.19060037339139	0.0399556791344139
ACACCGTGATGGAACTGAGGATCTGAGGA	SNORD66	NA	NA	-3.31714965409784	0.00290995059237811	NA	NA	NA	NA
ACTGAGACACCATGATGGAACTGAGGATCTGAGG	SNORD66	NA	NA	-6.97750035600928	0.00244876306729164	NA	NA	NA	NA
ATACCATGATGGAACTGAGGATCTGAGGA	SNORD66	NA	NA	-5.2984165274179	0.0014182216207198	NA	NA	NA	NA
CACCACGATGGAACTGAGGATCTGAGGA	SNORD66	NA	NA	-3.21413062789962	0.0228110674216584	NA	NA	NA	NA
CACCATGATGGAACCGAGGATCTGAGG	SNORD66	NA	NA	-3.33501763431551	0.0116184284158482	NA	NA	NA	NA
CACCATGATGGAACCGAGGATCTGAGGA	SNORD66	NA	NA	-3.28346124958952	0.00507960593967119	-2.55793955250897	0.029479783740083	NA	NA
CACCATGATGGAACTGAGGATCCGAGG	SNORD66	NA	NA	-4.75980171310987	2.94751597870294e-05	-3.00819326807125	0.00453207152714179	NA	NA
CACCATGATGGAACTGAGGATCTGA	SNORD66	NA	NA	-2.56115384459051	0.0310142521833835	NA	NA	NA	NA
CACCATGATGGAACTGAGGATCTGAGGAAA	SNORD66	NA	NA	-2.46468678876202	0.00887307063964137	-2.78641091695036	0.00432729939969151	-2.29277008232016	0.0127249888053348
CACCATGATGGAACTGAGGATCTGAGGAT	SNORD66	NA	NA	-3.57058639956037	0.00899501197672363	NA	NA	NA	NA
CACCATGATGGAGCTGAGGATCTGAGGA	SNORD66	NA	NA	-2.76730663104634	0.0130977448385796	NA	NA	-2.40963109567971	0.0225454996891649
CACCATGGTGGAACTGAGGATCTGAGG	SNORD66	NA	NA	-4.15978374657888	0.000387786221688683	-2.52786634066398	0.037675770281531	NA	NA
CACCGTGATGGAACTGAGGATCTGAGGA	SNORD66	NA	NA	-2.7640636005817	0.0104368389575872	NA	NA	-2.11096949631915	0.0420559864057125
CCATGATGGAACTGAGGATCTGAGG	SNORD66	NA	NA	-5.71646335358107	0.00276245788786736	-3.36477364160471	0.0480476645094249	NA	NA
CGCCATGATGGAACTGAGGATCTGAGGA	SNORD66	NA	NA	-2.72641502138893	0.0186597871340864	-2.51028018802338	0.0435651406452861	NA	NA
GACACCATGATGGAACTGAGGATCTGAGGAA	SNORD66	NA	NA	-2.34329260120124	0.0458380582830846	-3.40524153596608	0.00672378667675059	-2.28927891602402	0.0442372247019582
TGGGCCACTGAGACACCATGATGGA	SNORD66	NA	NA	-5.25520191999475	0.00381025096148805	NA	NA	NA	NA
TTCCTCTGATGACTTCCTGTT	SNORD66	NA	NA	3.14172775098859	0.0227190081992217	NA	NA	NA	NA
TTCCTCTGATGACTTCCTGTTA	SNORD66	NA	NA	3.49801951817885	0.0310113729640931	NA	NA	NA	NA
CACCATGATGGAACTGAGGATCTGAGGG	SNORD66	NA	NA	NA	NA	-2.6374116485873	0.0427606113104178	NA	NA
GACACCATGATGGAACTGAGGATCTGAGGAAA	SNORD66	NA	NA	NA	NA	-2.99040336086579	0.0413690100108165	NA	NA
ACACCATGATGGAACTGAGGATCCGAGGA	SNORD66	NA	NA	NA	NA	NA	NA	-2.57146941440579	0.0241641513285594
ACCATGATGGAACTGAGGATCTGAGA	SNORD66	NA	NA	NA	NA	NA	NA	-3.33594715167524	0.0341030518215936
CACCATGATGGAACAGAGGATCTGAGG	SNORD66	NA	NA	NA	NA	NA	NA	-3.00867309020248	0.0313491925172245
CACCATGATGGAACTGAGGATCCGAGGA	SNORD66	NA	NA	NA	NA	NA	NA	-2.53279572013229	0.016644997916642
GGGCCACTGAGACACCATGATGGAACTGA	SNORD66	NA	NA	NA	NA	NA	NA	-2.65873120628056	0.0419798212705286
TTCCTCTGATGACT	SNORD66	NA	NA	NA	NA	NA	NA	2.84730963586296	0.0215231620831703
AATCGCTGTACGGCCTTGATGAAAGCA	SNORD68	-3.21046859411229	0.00271274478778242	-3.2475237895681	0.0010950398152347	NA	NA	NA	NA
ATCGCTGTACGGCCTTGATGAAAGC	SNORD68	-3.90102268884561	0.0106010414101569	-3.46096552635014	0.005793434767543	NA	NA	NA	NA
ACTGTGCTGAGTCTGTTCAATCCAACCCTGAGT	SNORD69	-2.90039383482127	0.0163693376200558	-3.88146231217036	0.00119366148482898	NA	NA	-2.35055066092524	0.0304100500047961
AGCAAATGATGATAAACTGGATCTGACT	SNORD69	-4.43806495214858	0.00930589237191231	-3.06438104337579	0.027317318216979	NA	NA	NA	NA
CTGGATCTGACTGACTGTGCTGAGTC	SNORD69	-4.37829074721499	0.0162396145162543	-6.35635935501785	0.000419718515617319	NA	NA	NA	NA
GACTGTGCTGAGTCTGTTCAATCCAACCCTGAGA	SNORD69	-2.21245341947681	0.0445301652549903	-3.46763755978706	0.000610924210656703	NA	NA	-2.28267194955447	0.0215456551097113
GACTGTGCTGAGTCTGTTCAATCCAACCCTGAGT	SNORD69	-2.70553867733791	0.00245389667301427	-3.04607742882308	0.000368193965068718	NA	NA	-2.76697019681484	0.00105668424880649
GCAAATGATGATAAACTGGATCTGA	SNORD69	-7.29005027552817	0.0021102210853824	-3.01352002198543	0.0170988223299066	NA	NA	NA	NA
GCAAATGATGATAAACTGGATCTGACC	SNORD69	-2.31777059211155	0.0447081381052224	-3.03266503194463	0.00502159249332045	NA	NA	NA	NA
TGACTGTGCTGAGTC	SNORD69	-2.86874913064003	0.0426697377527916	NA	NA	NA	NA	NA	NA
TGACTGTGCTGAGTCTGTTCAATCCAACCCT	SNORD69	-7.50051844054114	0.00182881833323469	-4.45460004374245	0.00182598100805285	NA	NA	-4.1355745763434	0.0018059642553994
TGACTGTGCTGAGTCTGTTCAATCCAACCCTA	SNORD69	-3.47376674935227	3.78162371979631e-05	-4.61390872974105	2.59525232699788e-09	-2.90670374690134	0.000656939718820959	-2.94450018235734	0.000248991838457288
TGACTGTGCTGAGTCTGTTCAATCCAACCCTG	SNORD69	-2.01311098765778	0.0423130526454277	-4.0240148660663	2.45958973463765e-06	NA	NA	-2.17491698937288	0.0184583705630883
TGACTGTGCTGAGTCTGTTCAATCCAACCCTGA	SNORD69	-2.69716165118502	0.0445528356907175	-3.26934493263176	0.0118044968226541	NA	NA	NA	NA
TGACTGTGCTGAGTCTGTTCAATCCAACCCTGAA	SNORD69	-3.89182227575317	3.35635009619675e-06	-4.22333757965561	5.61852054704187e-08	-2.93836162553794	0.000628141822288775	-3.10824131469678	0.000109602236790036
TGACTGTGCTGAGTCTGTTCAATCCAACCCTGAG	SNORD69	-2.79151388206776	0.00458953057374838	-3.5228127449795	0.0002083549224558	NA	NA	-2.45962873547721	0.0107317146945367
TGACTGTGCTGAGTCTGTTCAATCCAACCCTT	SNORD69	-5.20847109761402	5.79205045443519e-05	-4.57945450625203	3.70996430164211e-05	-3.11839850650732	0.00439775009300087	-3.65985097775577	0.000376486267083423
TGACTGTGCTGAGTCTGTTCAATCCAACTCTG	SNORD69	-3.78879100001692	0.0416338316756634	-7.87933709723711	0.00064976847085664	NA	NA	NA	NA
TGACTGTGCTGAGTCTGTTCAATCCAACTCTGAG	SNORD69	-2.8715111937665	0.0202474305326204	-5.57410116583092	1.31258991573126e-05	NA	NA	NA	NA
ACTGTGCTGAGTCTGTTCAATCCAACCCTGAGC	SNORD69	NA	NA	-2.68935447938036	0.0281528541596884	NA	NA	NA	NA
AGCAAATGATGATAAACTGGATCTGACTGACT	SNORD69	NA	NA	-3.12552929192374	0.0492154587477107	NA	NA	NA	NA
CGACTGTGCTGAGTCTGTTCAATCCAACCCTGAG	SNORD69	NA	NA	-3.10037698221747	0.027234309499548	NA	NA	-3.25499709558817	0.0142524919843249
CTGGATCTGACTGACTGTGCTGAGTCTGTT	SNORD69	NA	NA	-5.21014018115125	0.000364110538876667	NA	NA	NA	NA
CTGTGCTGAGTCTGTTCAATCCAACCCTGAGC	SNORD69	NA	NA	-3.19710175083022	0.0175139230781034	NA	NA	NA	NA
CTGTGCTGAGTCTGTTCAATCCAACCCTGAGT	SNORD69	NA	NA	-3.4167109129942	0.00816673106252057	NA	NA	NA	NA
GCAAATGATGATAAACTGGATCTGAC	SNORD69	NA	NA	-2.64462220424492	0.0335749505853371	NA	NA	NA	NA
GCAAATGATGATAAACTGGATCTGACA	SNORD69	NA	NA	-3.5907433191321	0.000530240936709811	NA	NA	NA	NA
GCAAATGATGATAAACTGGATCTGACG	SNORD69	NA	NA	-2.59034971282614	0.0399097332752398	NA	NA	NA	NA
GCAAATGATGATAAACTGGATCTGACT	SNORD69	NA	NA	-2.40705072293312	0.027204449929588	NA	NA	NA	NA
GCAAATGATGATAAACTGGATCTGACTGACT	SNORD69	NA	NA	-2.77012158968413	0.0199815558863611	NA	NA	NA	NA
TCTGTTCAATCCAACCCTGAGC	SNORD69	NA	NA	-7.44544843423223	0.000589091481063746	NA	NA	NA	NA
TGACTGCGCTGAGTCTGTTCAATCCAACCCTGAG	SNORD69	NA	NA	-6.9602494781979	0.000822969142869346	NA	NA	-3.40074506625236	0.0108039868106769
TGACTGTGCCGAGTCTGTTCAATCCAACCCTGAG	SNORD69	NA	NA	-3.665748993913	0.00831534486833347	NA	NA	-3.32601081760176	0.00843894572830483
TGACTGTGCTGAGTCTGTCCAATCCAACCCTGAG	SNORD69	NA	NA	-3.64800036703992	0.0115024276550249	NA	NA	-2.92648654139367	0.0231103588843733
TGACTGTGCTGAGTCTGTTCA	SNORD69	NA	NA	-5.92064160160381	8.06895376350623e-05	NA	NA	NA	NA
TGACTGTGCTGAGTCTGTTCAACCCAACCCTGAG	SNORD69	NA	NA	-6.18253094947503	0.00572507220083963	NA	NA	NA	NA
TGACTGTGCTGAGTCTGTTCAATCCAACCCTGAT	SNORD69	NA	NA	-4.79404783536913	0.00189665756416984	NA	NA	-2.81125476003243	0.0298555404367588
TGACTGTGCTGAGTCTGTTCAATCCAACCCTGGG	SNORD69	NA	NA	-3.83238761961316	0.00624481570933296	NA	NA	-3.63901078476564	0.00831426076884721
TGGATCTGACTGACTGTGCTGAGT	SNORD69	NA	NA	-5.22102414762993	0.0147826680011746	NA	NA	NA	NA
TGGATCTGACTGACTGTGCTGAGTC	SNORD69	NA	NA	-4.18956628340214	0.00144901362953285	NA	NA	NA	NA
TGGATCTGACTGACTGTGCTGAGTT	SNORD69	NA	NA	-3.96747152775011	0.00410196091732916	NA	NA	NA	NA
TGGCTGTGCTGAGTCTGTTCAATCCAACCCTGAG	SNORD69	NA	NA	-4.2466218702775	0.00245689012357174	NA	NA	NA	NA
GTTGGAGGATGAAAGTACGGAG	SNORD71	-3.15944960722467	0.0392556008285895	-2.71679232052582	0.0352713149432108	NA	NA	NA	NA
TCACAATGCTGACACTCAAACTGCTGA	SNORD71	-6.36897039929547	0.0243711487072861	-5.08120738844909	0.00401751917639896	NA	NA	NA	NA
TTGGAGGATGAAAGTACGG	SNORD71	-3.02962347177372	0.0255159770026838	NA	NA	NA	NA	NA	NA
CACAATGCTGACACTCAAACTGCTGAC	SNORD71	NA	NA	-7.54579148461295	0.00010446855746502	NA	NA	NA	NA
CACAATGCTGACACTCAAACTGCTGACA	SNORD71	NA	NA	-2.22988051599459	0.0448872586681131	NA	NA	NA	NA
GTTGGAGGATGAAAG	SNORD71	NA	NA	-3.24976415118511	0.0242626320786523	NA	NA	NA	NA
TCACAATGCTGACACTCAAACTGCTGAC	SNORD71	NA	NA	-3.48186574366478	0.000993645849492674	NA	NA	NA	NA
TCACAATGCTGACACTCAAACTGCTGACA	SNORD71	NA	NA	-3.22130854116097	0.00178537171144247	NA	NA	NA	NA
TCACAATGCTGACACTCAAACTGCTGAT	SNORD71	NA	NA	-3.56292931075399	0.00760690264776355	NA	NA	NA	NA
AAGATCTGAGGGGC	SNORD8	-3.31848231687404	0.0209721918983007	NA	NA	NA	NA	NA	NA
AAACCTGATGTTACATTGTAGTGTGA	SNORD82	-2.99453960624658	0.0217458755133547	-2.92954657950856	0.0100731022192621	NA	NA	NA	NA
AAACCTGATGTTACATTGTAGTGTGC	SNORD82	-2.91876955990184	0.00548992951976594	-3.03808599596734	0.00242079055247982	NA	NA	NA	NA
AAACCTGATGTTACATTGTAGTGTGCTGAC	SNORD82	-4.54210423319546	0.00181507754501478	-3.73587350832153	0.00326238743084587	NA	NA	NA	NA
AAACCTGATGTTACATTGTAGTGTGCTGAT	SNORD82	-4.779299470665	1.42456831365268e-05	-3.87016991427942	0.000254872686614965	NA	NA	NA	NA
AAACCTGATGTTACATTGTAGTGTGCTGATA	SNORD82	-6.23842624158884	2.29081927005272e-05	-4.24302271989225	0.000224295134310452	NA	NA	NA	NA
AAACCTGATGTTACATTGTAGTGTGCTGATG	SNORD82	-4.40862973187987	7.03480887902015e-05	-3.37727980347597	0.00182823663689986	NA	NA	NA	NA
AAACCTGATGTTACATTGTAGTGTGT	SNORD82	-3.87241946147431	0.000305052266401105	-3.69189275232175	0.000224739265519427	NA	NA	NA	NA
AACCTGATGTTACATTGTAGTGTGCTGAC	SNORD82	-3.36551186988754	0.0118345047769375	-3.57043071074471	0.00611499632566654	NA	NA	NA	NA
AACCTGATGTTACATTGTAGTGTGCTGAT	SNORD82	-3.73417837442828	0.00488403807429767	-3.17946450230374	0.0119826247977003	NA	NA	NA	NA
AACCTGATGTTACATTGTAGTGTGCTGATA	SNORD82	-5.03239836186932	1.44260142384324e-05	-4.98643040687642	2.65244539133444e-06	-2.57641850414695	0.0212441547168133	NA	NA
AACCTGATGTTACATTGTAGTGTGCTGATG	SNORD82	-3.97612690694229	0.00101879010117643	-4.70883028191379	5.69762834039919e-05	NA	NA	NA	NA
AACCTGATGTTACATTGTAGTGTGT	SNORD82	-2.66819201556673	0.0130090696869878	-3.8257353612536	0.000160732550109283	-2.5111560156348	0.0255826278847729	NA	NA
ACCTGATGTTACATTGTAGTGTGCTGATG	SNORD82	-6.27354755911871	0.028922582707998	-6.94876030434045	0.00214623394026484	NA	NA	NA	NA
GAAACCTGATGTTACATTGTAGTGTGA	SNORD82	-2.64745839743768	0.0351780453291408	NA	NA	NA	NA	NA	NA
GAAACCTGATGTTACATTGTAGTGTGC	SNORD82	-2.3852492838723	0.0131063232736354	NA	NA	NA	NA	NA	NA
GAAACCTGATGTTACATTGTAGTGTGCTGAC	SNORD82	-4.85020469627115	0.000420064550468413	-5.33098017121702	3.78794868683794e-05	NA	NA	NA	NA
GAAACCTGATGTTACATTGTAGTGTGCTGAT	SNORD82	-4.53045421146365	1.08722613288046e-05	-4.62719698328053	2.54958451667935e-06	NA	NA	NA	NA
GAAACCTGATGTTACATTGTAGTGTGCTGATA	SNORD82	-5.95311065842841	4.25870075832949e-06	-4.71512997592088	3.44039230113887e-05	NA	NA	NA	NA
GAAACCTGATGTTACATTGTAGTGTGCTGATG	SNORD82	-3.64487779030065	0.000360555127467055	-4.01102839349153	5.37420458263298e-05	NA	NA	NA	NA
GAAACCTGATGTTACATTGTAGTGTGT	SNORD82	-3.43950996374951	0.000797119559110365	NA	NA	NA	NA	NA	NA
AACCTGATGTTACATTGTAGTGTGA	SNORD82	NA	NA	-3.58203921524824	0.00144531870440859	-2.44489356393394	0.0369093602874561	NA	NA
AACCTGATGTTACATTGTAGTGTGC	SNORD82	NA	NA	-3.31951747205557	0.00134383973153612	NA	NA	NA	NA
AATACTGAAACCTGATGTTACATTGTAGTGTGT	SNORD82	NA	NA	-2.40979740428486	0.0484888212684757	NA	NA	-2.4885940253896	0.0350809249688303
CATTGTAGTGTGCTGATG	SNORD82	NA	NA	-5.74072792910085	0.00686405078272028	NA	NA	NA	NA
GATGTTACATTGTAGTGTGCTGATG	SNORD82	NA	NA	NA	NA	NA	NA	-7.03664317100876	0.0097524886253024
GCCTTCCTTCTGAGAACA	SNORD83A	4.97489782155502	0.00883235404367042	NA	NA	NA	NA	NA	NA
CTTCCTTCTGAGAACA	SNORD83A	NA	NA	5.46166117309887	5.86615662250729e-05	NA	NA	NA	NA
GTTCAGTGATGAGGCCTGGAATGTGCGCTA	SNORD83B	-3.23635843099239	0.00460614756115943	-2.47640118721576	0.0199874316911235	-2.5771191255484	0.0258575750355483	NA	NA
GTTCAGTGATGAGGCCTGGAATGTGCGCTGA	SNORD83B	-3.36650552690551	0.00350709216285831	-4.8422758140057	9.96712432502522e-06	NA	NA	NA	NA
GTTCAGTGATGAGGCCTGGAATGTGCGCTGG	SNORD83B	-4.10918501982416	0.00018860596427531	-2.6712622080438	0.0153677133530777	NA	NA	NA	NA
GTTCAGTGATGAGGCCTGGAATGTGCGCTGGA	SNORD83B	-8.63207142281006	0.00110759415259012	NA	NA	NA	NA	NA	NA
GTTCAGTGATGAGGCCTGGAATGTGCGCTGGG	SNORD83B	-8.45457358641565	0.000688457476460833	NA	NA	NA	NA	NA	NA
TTCAGTGATGAGGCCTGGAATGTGCGCTGA	SNORD83B	-4.52842590858926	0.00616644205783245	-5.25439122390649	0.000510561024650079	NA	NA	NA	NA
GTTCAGTGATGAGGCCTGGAATGTGCGCT	SNORD83B	NA	NA	-3.58046213075532	0.00628046625982902	NA	NA	NA	NA
GTTCAGTGATGAGGCCTGGAATGTGCGCTT	SNORD83B	NA	NA	-2.74993816972516	0.0241824184482263	-3.46096276088181	0.0110040866242105	NA	NA
TTCAGTGATGAGGCCTGGAATGTGCGCTG	SNORD83B	NA	NA	-3.66751148108099	0.0100773726160259	NA	NA	NA	NA
TTCAGTGATGAGGCCTGGAATGTGCGCTGG	SNORD83B	NA	NA	-4.7540898188177	0.000656443324796184	NA	NA	NA	NA
GAGGACTGATGACAAGAAA	SNORD89	NA	NA	NA	NA	-3.23402103413891	0.0324895899842956	NA	NA
ACTGATACTCCTACTGTGGAATCTGAAGACA	SNORD90	-7.25612235502091	0.00999117917293462	-5.12209056018682	0.00339910807593882	NA	NA	NA	NA
CTCAGTGATGCAATCTCTGTGTGGTTCTGA	SNORD91A	-3.81095493500135	0.0453249267979329	-3.3598235657242	0.0229586418112866	NA	NA	NA	NA
CTCAGTGATGCAATCTCTGTGTGGTTCTGAGA	SNORD91A	-2.81434266043218	0.0296672779474202	-3.72504928453306	0.00332723582024812	NA	NA	NA	NA
TCAGTGATGCAATCTCTGTGTGGTTCTGAGA	SNORD91A	-3.07629594334665	0.0366012933138367	-8.07693916531256	4.22100497459968e-05	NA	NA	NA	NA
TCTCAGTGATGCAATCTCTGTGTGGTTCTA	SNORD91A	-3.77708653501054	0.0373472934600936	-5.16768070103945	0.00253537173959908	NA	NA	NA	NA
TCTCAGTGATGCAATCTCTGTGTGGTTCTGA	SNORD91A	-4.76213192041855	0.00105543304495165	-9.02022510866247	8.39940055941744e-07	NA	NA	NA	NA
TCTCAGTGATGCAATCTCTGTGTGGTTCTGAG	SNORD91A	-3.8996669553817	0.0284875293496506	-3.30218345301334	0.0185330736069111	NA	NA	NA	NA
CTCAGTGATGCAATCTCTGTGTGGTTCTG	SNORD91A	NA	NA	-4.28469122909428	0.0031404411069849	NA	NA	NA	NA
TCTCAGTGATGCAATCTCTGTGTGGTTCTG	SNORD91A	NA	NA	-6.12670742819919	5.2506678936863e-05	NA	NA	NA	NA
TCCCAGTGATGCAACTTCTGTGTGATACTGA	SNORD91B	-8.88144017304335	0.000125358462822196	-4.16611518769213	0.00208141254219866	-2.99635607612629	0.0311266354818753	NA	NA
CTGCTGTGATGGATTAAAGGATTTACCTGAGGT	SNORD93	-2.32381441203062	0.0408491737725281	-3.97220074349526	0.000200895772927584	NA	NA	-2.80033277033451	0.00575378178319889
CTGCTGTGATGGATTAAAGGATTTACCTGAGGC	SNORD93	NA	NA	-2.55178737414527	0.0255025000405595	NA	NA	NA	NA
AGACTGTTGCCTCAATCTGAGCCTG	SNORD94	-7.97571107016935	4.46918263551153e-05	-6.31115208942481	1.90918128851313e-06	NA	NA	-2.21105338892244	0.0263613801061468
AGGCTGTGATGATTGGCGCAGGG	SNORD94	NA	NA	-4.99038856336722	0.0236417750334989	-5.42715579741853	0.027210282610489	NA	NA
GAGACTGTTGCCTCAATCTGAGCCTG	SNORD94	NA	NA	NA	NA	-3.87161645306261	0.0362016615360327	NA	NA
CCATCTGAGTGTCGGTGCTGAAAC	SNORD95	-4.30383085440835	0.00389926709144645	-5.06180035804747	0.000313089499582407	NA	NA	NA	NA
CCATCTGAGTGTCGGTGCTGAAAT	SNORD95	-4.89698045844643	0.00015292374563467	-5.16023984037788	4.2258973791882e-05	NA	NA	NA	NA
CGGTGCTGAAATCCAGAGGCTGTTTCTGAGC	SNORD95	-2.79562487077128	0.0234826252130769	-3.14228652005902	0.00715177211713361	NA	NA	-2.61444362350475	0.0197169808263143
CGGTGCTGAAATCCAGAGGCTGTTTCTGAGT	SNORD95	-5.2801188273693	0.00154271490112267	-3.32940458545497	0.00842282308527866	NA	NA	-3.18407005048728	0.00798257280269122
GCCATCTGAGTGTCGGTGCTGAAAC	SNORD95	-3.69236058174779	0.016978683556255	-5.99475564434526	0.000142374511547153	NA	NA	NA	NA
GCCATCTGAGTGTCGGTGCTGAAAT	SNORD95	-4.01820983028637	0.00761240647396354	-5.36105153750388	0.000292296314241727	NA	NA	NA	NA
GGCGGTGATGAC	SNORD95	4.31977081270052	0.00011766572586546	3.85902453504658	0.000718964060068187	NA	NA	NA	NA
GGGCGGTGATGA	SNORD95	3.55165892275015	0.00682338228340418	3.34590171721858	0.0103894421559203	NA	NA	NA	NA
GGGCGGTGATGAC	SNORD95	4.8607171051649	6.7737966970457e-07	4.41536474442634	1.05679555331643e-05	NA	NA	NA	NA
GGGCGGTGATGACCCCAACATGCCATCTGAGT	SNORD95	-7.36171907487218	0.00564603403531045	-5.95704865274629	0.000773615392209803	NA	NA	NA	NA
GTCGGTGCTGAAATCCAGAGGCTGTTTCTGAGT	SNORD95	-2.1856793735736	0.0442278880769297	-2.31101879546777	0.0245741223165581	NA	NA	-2.23041631678645	0.0257226898387233
TGCCATCTGAGTGTCGGTGCTGAAAT	SNORD95	-5.62424470484151	0.000226724794377074	-6.25349934505938	1.59214585931974e-05	NA	NA	NA	NA
GCCATCTGAGTGTCGGTGCTGAAATC	SNORD95	NA	NA	-2.87976544614069	0.0184111576735629	NA	NA	NA	NA
TGTCGGTGCTGAAATCCAGAGGCTGTTTCTA	SNORD95	NA	NA	-2.48802900212038	0.0490384927400028	NA	NA	-2.89532853942368	0.0197090396445281
TGTCGGTGCTGAAATCCAGAGGCTGTTTCTGAGA	SNORD95	NA	NA	-1.98303926599457	0.0426419456178307	NA	NA	-2.45733581262794	0.00673850424116772
TGTCGGTGCTGAAATCCAGAGGCTGTTTCTGAGT	SNORD95	NA	NA	-2.25709591738023	0.0217969072268526	NA	NA	-2.70542293161585	0.00345097294973846
GCTGAAATCCAGAGGCTGTTTCTGAGT	SNORD95	NA	NA	NA	NA	-2.62678281564766	0.0305871068730684	-3.31500809564274	0.00223182280000016
TGTCGGTGCTGAAATCCAGAGGCTGTTTCTGAA	SNORD95	NA	NA	NA	NA	-2.96369958859019	0.0306030618921178	-3.28017241669141	0.008577852710565
CTGAAATCCAGAGGCTGTTTCTGAGT	SNORD95	NA	NA	NA	NA	NA	NA	-2.34067991649853	0.0242845774851773
GCTGAAATCCAGAGGCTGTTTCTGAGA	SNORD95	NA	NA	NA	NA	NA	NA	-2.49510609509376	0.0257363487228157
TGTCGGTGCTGAAATCCAGAGGCTGTTTCTGAG	SNORD95	NA	NA	NA	NA	NA	NA	-2.51163949468271	0.0188952096507951
TGGGAGTGAGGACATGTCCTGCAATTCTGAAG	SNORD96A	-9.14026836948273	9.52693131203463e-05	-7.52754646552324	6.67084796897224e-06	-3.98959874895001	0.00528914345678554	-3.50693557295277	0.00600136958851316
GGGAGTGAGGACATGTCCTGCAATTCTGAAGG	SNORD96A	NA	NA	-7.19556368092833	0.00947714421264565	NA	NA	NA	NA
ATGCAGTGTGGAACACAATGAACTGAA	SNORD98	-5.39812598888696	8.63406106206886e-05	-6.52314552924372	1.3081640421812e-06	NA	NA	NA	NA
ATGCAGTGTGGAACACAATGAACTGAAA	SNORD98	-4.00327258300404	0.00345318580237907	-5.03916541784847	0.000102378255927025	NA	NA	NA	NA
ATGCAGTGTGGAACACAATGAACTGAAC	SNORD98	-2.9309875545864	0.000797626271141175	-4.34242276493558	4.47461080821356e-08	NA	NA	NA	NA
ATGCAGTGTGGAACACAATGAACTGAACT	SNORD98	-5.28784705036044	0.000475208086910096	-3.20114887825337	0.00820257906235375	NA	NA	NA	NA
ATGCAGTGTGGAACACAATGAACTGAACTCA	SNORD98	-4.61601247834238	0.00180870223875964	-6.18018541276788	1.58826989176689e-05	NA	NA	NA	NA
ATGCAGTGTGGAACACAATGAACTGAACTCC	SNORD98	-4.26708151335506	0.000184952974411613	-5.88241511295008	3.64395002308995e-07	-2.65314658640799	0.0183381105428895	NA	NA
ATGCAGTGTGGAACACAATGAACTGAACTCT	SNORD98	-3.40512401749659	0.000856697210244572	-4.24713020365226	1.00704918893406e-05	NA	NA	NA	NA
ATGCAGTGTGGAACACAATGAACTGAAT	SNORD98	-3.15203430396942	0.000754066460043502	-5.22540510704207	6.66713949467958e-09	-2.15425256298806	0.0351443174163818	NA	NA
TGCAGTGTGGAACACAATGAACTGAAC	SNORD98	-3.0925183798143	0.0171731965199336	-3.89874025450425	0.0015206002436543	NA	NA	NA	NA
ATGCAGTGTGGAACACAATGAACTGAACC	SNORD98	NA	NA	-2.94345726400391	0.0401891787245212	NA	NA	NA	NA
ATGCAGTGTGGAACACAATGAACTGAGC	SNORD98	NA	NA	-4.55726137153784	0.00117162726335596	NA	NA	NA	NA
ATGCAGTGTGGAACACGATGAACTGAAC	SNORD98	NA	NA	-6.06454809063006	0.00554147860775355	NA	NA	NA	NA
ATGGATGAGAAATGCGGATATGGGACTGAGA	SNORD99	NA	NA	-3.22732532343135	0.020906117844057	NA	NA	NA	NA
