# Supplementary material for: SARS-CoV-2 remodels the landscape of small non-coding RNAs with infection time and symptom severity
Source: NPJ Syst Biol Appl. 2024 Apr 17;10:41. doi: 10.1038/s41540-024-00367-z (PMC11024147; doi:10.1038/s41540-024-00367-z)
Supplement: Supplementary file 11 — Supplementary Table 9 [file 41540_2024_367_MOESM11_ESM.xlsx]

## Sheet: Supplemental_Table_7
Supplementary Table 9: Details of endogenous tyRNAs differentially expressed in response to SARS-CoV-2 infection and their miRNA precursors.
Group	Time	tyRNA/miRNA	Sequence	LFC
Severe	T1	hsa-miR-378-tyRNA	CTGGACTTGGAGTC	-4.296991
Severe	T1	hsa-miR-378d	ACTGGACTTGGAGTCAGAAA	-4.7622551
Severe	T1	hsa-miR-5087-tyRNA	GGGTTTGTAGCTT	5.02583
Severe	T1	hsa-miR-5087	GGGTTTGTAGCTTTGCTGGCATG
Severe	T1	hsa-miR-200c-tyRNA	TAATACTGCCGGGT	-3.406699
Severe	T1	hsa-miR-200c-3p	TAATACTGCCGGGTAATGATGGA
Severe	T1	hsa-miR-125b-tyRNA	TCCCTGAGACCCTA	3.898622
Severe	T1	hsa-miR-125b-5p	TCCCTGAGACCCTAACTTGTGA	-2.144606
Severe	T1	hsa-miR-149-tyRNA	TCTGGCTCCGTGTC	-3.296037
Severe	T1	hsa-miR-149-5p	TCTGGCTCCGTGTCTTCACTCCC	-2.9766
Severe	T1	hsa-let-7a-tyRNA	TGAGGTAGTAGGTT	2.025948
Severe	T1	hsa-let-7a-5p	TGAGGTAGTAGGTTGTATAGTTTT	-2.772795
Severe	T2	hsa-miR-10400-tyRNA	CGGCGGCGGCGGC	4.40681
Severe	T2	hsa-miR-10400-5p	CGGCGGCGGCGGCTCTGGGCG
Severe	T2	hsa-miR-210-tyRNA	CTGTGCGTGTGAC	3.047317
Severe	T2	hsa-miR-210-3p	CTGTGCGTGTGACAGCGGCTGA	-3.30188
Severe	T2	hsa-miR-149-tyRNA	TCTGGCTCCGTGTC	-8.099083
Severe	T2	hsa-miR-149-5p	TCTGGCTCCGTGTCTTCACTCCC	-3.233179
Moderate	T1	hsa-miR-5087-tyRNA	GGGTTTGTAGCTT	5.247608
Moderate	T1	hsa-miR-5087	GGGTTTGTAGCTTTGCTGGCATG
Moderate	T2	hsa-miR-5087-tyRNA	GGGTTTGTAGCTT	7.429186
Moderate	T2	hsa-miR-5087	GGGTTTGTAGCTTTGCTGGCATG
