# Supplementary material for: SARS-CoV-2 remodels the landscape of small non-coding RNAs with infection time and symptom severity
Source: NPJ Syst Biol Appl. 2024 Apr 17;10:41. doi: 10.1038/s41540-024-00367-z (PMC11024147; doi:10.1038/s41540-024-00367-z)
Supplement: Supplementary file 13 — Supplementary Table 11 [file 41540_2024_367_MOESM13_ESM.xlsx]

## Sheet: Hoja1
Supplementary Table 11: Primers used for stem loop RT-qPCR assays.
Primer code	Sequence
RT Hsa-miR-16-2-3p	GTCGTATCCAGTGCAGGGTCCGAGGTATTCGCACTGGATACGACAAAGCA
Fw Hsa-miR-16-2-3p	GCTGCACGCAACCAATATTACTG
RT Hsa-miR-16-1-5p	GTCGTATCCAGTGCAGGGTCCGAGGTATTCGCACTGGATACGACGCCAAT
Fw Hsa-miR-16-1-5p	GCACGCATAGCAGCACGTA
RT Glu-tsRNA	GTCGTATCCAGTGCAGGGTCCGAGGTATTCGCACTGGATACGACAGCGCC
Fw Glu-tsRNA	CACGCATCCCTGTGGTCTAG
RT Gly-tsRNA	GTCGTATCCAGTGCAGGGTCCGAGGTATTCGCACTGGATACGACAGGCGA
Fw Gly-tsRNA	CACGCAGCATTGGTGGTTC
RT SNORD55	GTCGTATCCAGTGCAGGGTCCGAGGTATTCGCACTGGATACGACATTACC
Fw SNORD55	GTCCACGCAGTGTATGATGAC
RT RNu48	GTCGTATCCAGTGCAGGGTCCGAGGTATTCGCACTGGATACGACGGTCAG
Fw RNu48	CCACGCAGATGACCCCAGG
Universal primer	GTGCAGGGTCCGAGGTattc
